# Supplementary material for: N-[(3RS,4RS)-1-Benzyl-4-methyl­piperidin-3-yl]-5-nitro-1-phenyl­sulfonyl-1H-pyrrolo­[2,3-b]pyridine-4-amine
Source: Acta Crystallogr Sect E Struct Rep Online. 2012 Sep 29;68(Pt 10):o3051. doi: 10.1107/S1600536812039979 (PMC3470400; doi:10.1107/S1600536812039979)
Supplement: Supplementary file 1 [file e-68-o3051-sup1.cif]

##############################################################################
#                                                                            #
# This CIF contains the data in a paper accepted for publication in          #
# Acta Crystallographica Section E. It conforms to the requirements of       #
# Notes for Authors for Acta Crystallographica Section E, and has been       #
# peer reviewed under the auspices of the IUCr Commission on Journals.       #
#                                                                            #
# Full details of the Crystallographic Information File format               #
# are given in the paper "The Crystallographic Information File (CIF):       #
# a New Standard Archive File for Crystallography" by S. R. Hall, F. H.      #
# Allen and I. D. Brown [Acta Cryst. (1991), A47, 655-685].                  #
#                                                                            #
# The current version of the core CIF dictionary is obtainable from          #
# ftp://ftp.iucr.org/pub/cif_core.dic.                                       #
#                                                                            #
# Software is freely available for graphical display of the structure(s)     #
# in this CIF. For information consult the CIF software page                 #
# http://www.iucr.org/resources/cif/software.                                #
#                                                                            #
# This file may be used for bona fide research purposes within the           #
# scientific community so long as proper attribution is given to the journal # 
# article from which it was obtained.                                        #
#                                                                            #
##############################################################################
data_I
_audit_creation_method     SHELXL-97
_chemical_name_systematic
;
<i>N</i>-[(3<i>RS</i>,4<i>RS</i>)-1-Benzyl-4-methylpiperidin-3-yl]-
5-nitro-1-phenylsulfonyl-1<i>H</i>-pyrrolo[2,3-<i>b</i>]pyridine-4-amine
;
_chemical_name_common     ?
_chemical_formula_moiety     'C27 H29 N5 O4 S'
_chemical_formula_sum     'C27 H29 N5 O4 S'
_chemical_formula_iupac     'C27 H29 N5 O4 S'
_chemical_formula_weight     519.61
_chemical_melting_point     ?
_symmetry_cell_setting     monoclinic
_symmetry_space_group_name_H-M     'P 21/c'
_symmetry_space_group_name_Hall     '-P 2ybc'
loop_
    _symmetry_equiv_pos_as_xyz
    'x, y, z'
    '-x, y+1/2, -z+1/2'
    '-x, -y, -z'
    'x, -y-1/2, z-1/2'
_cell_length_a     17.2626(10)
_cell_length_b     11.5411(8)
_cell_length_c     13.1313(9)
_cell_angle_alpha     90.00
_cell_angle_beta     98.443(3)
_cell_angle_gamma     90.00
_cell_volume     2587.8(3)
_cell_formula_units_Z     4
_cell_measurement_reflns_used     5909
_cell_measurement_theta_min     2.4
_cell_measurement_theta_max     27.4
_cell_measurement_temperature     173(2)
_exptl_crystal_description     plate
_exptl_crystal_colour     yellow
_exptl_crystal_size_max     0.50
_exptl_crystal_size_mid     0.20
_exptl_crystal_size_min     0.08
_exptl_crystal_density_diffrn     1.334
_exptl_crystal_density_meas     ?
_exptl_crystal_density_method     'not measured'
_exptl_crystal_F_000     1096
_exptl_absorpt_coefficient_mu     0.168
_exptl_absorpt_correction_type     none
_exptl_special_details     ?
_diffrn_ambient_temperature     173(2)
_diffrn_radiation_type     MoK\a
_diffrn_radiation_wavelength     0.71073
_diffrn_radiation_monochromator     graphite
_diffrn_measurement_device_type     'Bruker APEXII'
_diffrn_measurement_device     '\k-geometry diffractometer'
_diffrn_measurement_method     'CCD scan'
_diffrn_detector_area_resol_mean     ?
_diffrn_reflns_number     25499
_diffrn_reflns_av_R_equivalents     0.0351
_diffrn_reflns_av_sigmaI/netI     0.0343
_diffrn_reflns_theta_min     2.13
_diffrn_reflns_theta_max     27.91
_diffrn_reflns_theta_full     27.91
_diffrn_measured_fraction_theta_max     0.993
_diffrn_measured_fraction_theta_full     0.993
_diffrn_reflns_limit_h_min     -22
_diffrn_reflns_limit_h_max     22
_diffrn_reflns_limit_k_min     -12
_diffrn_reflns_limit_k_max     15
_diffrn_reflns_limit_l_min     -17
_diffrn_reflns_limit_l_max     17
_diffrn_standards_number     ?
_diffrn_standards_interval_count     ?
_diffrn_standards_interval_time     ?
_diffrn_standards_decay_%     ?
_refine_special_details
;
Refinement of <i>F</i>^2^ against ALL reflections. The weighted <i>R</i>-factor
<i>wR</i> and goodness of fit <i>S</i> are based on <i>F</i>^2^, conventional
<i>R</i>-factors <i>R</i> are based on <i>F</i>, with <i>F</i> set to zero for
negative <i>F</i>^2^. The threshold expression of <i>F</i>^2^ >
\s(<i>F</i>^2^) is used only for calculating <i>R</i>-factors(gt) <i>etc</i>.
and is not relevant to the choice of reflections for refinement.
<i>R</i>-factors based on <i>F</i>^2^ are statistically about twice as large
as those based on <i>F</i>, and <i>R</i>- factors based on ALL data will be
even larger.
;
_reflns_number_total     6140
_reflns_number_gt     4286
_reflns_threshold_expression     I>2\s(I)
_refine_ls_structure_factor_coef     Fsqd
_refine_ls_matrix_type     full
_refine_ls_R_factor_all     0.0663
_refine_ls_R_factor_gt     0.0386
_refine_ls_wR_factor_ref     0.1172
_refine_ls_wR_factor_obs     0.1023
_refine_ls_goodness_of_fit_ref     1.018
_refine_ls_restrained_S_all     1.018
_refine_ls_number_reflns     6140
_refine_ls_number_parameters     336
_refine_ls_number_restraints     0
_refine_ls_hydrogen_treatment     constr
_refine_ls_weighting_scheme     calc
_refine_ls_weighting_details
         'calc w=1/[\s^2^(Fo^2^)+(0.0633P)^2^+0.2813P] where P=(Fo^2^+2Fc^2^)/3'
_atom_sites_solution_hydrogens     geom
_atom_sites_solution_primary     direct
_atom_sites_solution_secondary     difmap
_refine_ls_shift/su_max     0.000
_refine_ls_shift/su_mean     0.000
_refine_diff_density_max     0.250
_refine_diff_density_min     -0.351
_refine_ls_extinction_method     none
_refine_ls_extinction_coef     ?
loop_
    _atom_type_symbol
    _atom_type_description
    _atom_type_scat_dispersion_real
    _atom_type_scat_dispersion_imag
    _atom_type_scat_source
    'C' 'C' 0.0033 0.0016
                         'International Tables Vol C Tables 4.2.6.8 and 6.1.1.4'
    'H' 'H' 0.0000 0.0000
                         'International Tables Vol C Tables 4.2.6.8 and 6.1.1.4'
    'N' 'N' 0.0061 0.0033
                         'International Tables Vol C Tables 4.2.6.8 and 6.1.1.4'
    'O' 'O' 0.0106 0.0060
                         'International Tables Vol C Tables 4.2.6.8 and 6.1.1.4'
    'S' 'S' 0.1246 0.1234
                         'International Tables Vol C Tables 4.2.6.8 and 6.1.1.4'
_computing_data_collection     'APEX2 (Bruker, 2006)'
_computing_cell_refinement     'APEX2 (Bruker, 2006)'
_computing_data_reduction     'APEX2 (Bruker, 2006)'
_computing_structure_solution     'SIR97 (Altomare <i>et al.</i>, 1999)'
_computing_structure_refinement     'SHELXL97 (Sheldrick, 2008)'
_computing_molecular_graphics     'PLATON (Spek, 2009)'
_computing_publication_material     'PLATON (Spek, 2009)'
loop_
    _atom_site_type_symbol
    _atom_site_label
    _atom_site_fract_x
    _atom_site_fract_y
    _atom_site_fract_z
    _atom_site_U_iso_or_equiv
    _atom_site_adp_type
    _atom_site_calc_flag
    _atom_site_refinement_flags
    _atom_site_occupancy
    _atom_site_symmetry_multiplicity
    _atom_site_disorder_assembly
    _atom_site_disorder_group
    N N1 0.25756(7) 0.38269(12) 0.13550(10) 0.0321(3) Uani d . 1 1 . .
    C C2 0.30403(10) 0.38599(15) 0.05701(12) 0.0341(4) Uani d . 1 1 . .
    H H2 0.2851 0.3892 -0.0146 0.041 Uiso calc R 1 1 . .
    C C3 0.37997(10) 0.38382(15) 0.09919(12) 0.0328(4) Uani d . 1 1 . .
    H H3 0.4234 0.3859 0.0624 0.039 Uiso calc R 1 1 . .
    C C4 0.38439(9) 0.37788(13) 0.20968(11) 0.0261(3) Uani d . 1 1 . .
    C C5 0.44591(8) 0.37411(12) 0.29571(11) 0.0249(3) Uani d . 1 1 . .
    C C6 0.41701(9) 0.37441(13) 0.39271(11) 0.0257(3) Uani d . 1 1 . .
    C C7 0.33663(9) 0.37230(14) 0.39967(12) 0.0303(3) Uani d . 1 1 . .
    H H7 0.3220 0.3714 0.4666 0.036 Uiso calc R 1 1 . .
    N N8 0.27971(8) 0.37148(12) 0.32056(10) 0.0339(3) Uani d . 1 1 . .
    C C9 0.30663(9) 0.37682(13) 0.22942(12) 0.0279(3) Uani d . 1 1 . .
    S S10 0.15864(2) 0.37973(4) 0.11393(3) 0.03343(12) Uani d . 1 1 . .
    O O11 0.13997(7) 0.40111(11) 0.00604(9) 0.0432(3) Uani d . 1 1 . .
    O O12 0.13179(7) 0.45534(11) 0.18685(10) 0.0425(3) Uani d . 1 1 . .
    C C13 0.13327(9) 0.23692(14) 0.13895(12) 0.0302(3) Uani d . 1 1 . .
    C C14 0.12459(9) 0.15711(16) 0.05869(13) 0.0347(4) Uani d . 1 1 . .
    H H14 0.1380 0.1774 -0.0066 0.042 Uiso calc R 1 1 . .
    C C15 0.09609(10) 0.04762(15) 0.07540(13) 0.0362(4) Uani d . 1 1 . .
    H H15 0.0898 -0.0073 0.0209 0.043 Uiso calc R 1 1 . .
    C C16 0.07654(9) 0.01692(15) 0.17065(13) 0.0341(4) Uani d . 1 1 . .
    C C17 0.08870(10) 0.09693(16) 0.25082(13) 0.0369(4) Uani d . 1 1 . .
    H H17 0.0773 0.0757 0.3169 0.044 Uiso calc R 1 1 . .
    C C18 0.11701(9) 0.20656(16) 0.23604(13) 0.0350(4) Uani d . 1 1 . .
    H H18 0.1253 0.2604 0.2913 0.042 Uiso calc R 1 1 . .
    C C19 0.04180(12) -0.10047(17) 0.18642(16) 0.0490(5) Uani d . 1 1 . .
    H H19A 0.0185 -0.1323 0.1197 0.073 Uiso calc R 1 1 . .
    H H19B 0.0013 -0.0927 0.2310 0.073 Uiso calc R 1 1 . .
    H H19C 0.0830 -0.1526 0.2188 0.073 Uiso calc R 1 1 . .
    N N20 0.46852(8) 0.37004(11) 0.48969(10) 0.0286(3) Uani d . 1 1 . .
    O O21 0.54003(7) 0.35745(12) 0.49078(9) 0.0436(3) Uani d . 1 1 . .
    O O22 0.44069(7) 0.37755(12) 0.57041(9) 0.0450(3) Uani d . 1 1 . .
    N N23 0.52257(7) 0.37061(11) 0.28858(10) 0.0283(3) Uani d . 1 1 . .
    H H23 0.5578 0.3611 0.3478 0.034 Uiso d R 1 1 . .
    C C24 0.56077(9) 0.35130(14) 0.19766(12) 0.0283(3) Uani d . 1 1 . .
    H H24 0.5213 0.3224 0.1399 0.034 Uiso calc R 1 1 . .
    C C25 0.62288(9) 0.25754(14) 0.22722(13) 0.0318(4) Uani d . 1 1 . .
    H H25A 0.5979 0.1867 0.2498 0.038 Uiso calc R 1 1 . .
    H H25B 0.6486 0.2377 0.1669 0.038 Uiso calc R 1 1 . .
    N N26 0.68097(7) 0.30109(11) 0.31072(10) 0.0298(3) Uani d . 1 1 . .
    C C27 0.72550(9) 0.39528(15) 0.27122(13) 0.0344(4) Uani d . 1 1 . .
    H H27A 0.7483 0.3682 0.2105 0.041 Uiso calc R 1 1 . .
    H H27B 0.7688 0.4198 0.3248 0.041 Uiso calc R 1 1 . .
    C C28 0.67087(9) 0.49632(15) 0.24132(13) 0.0344(4) Uani d . 1 1 . .
    H H28A 0.7001 0.5584 0.2115 0.041 Uiso calc R 1 1 . .
    H H28B 0.6528 0.5276 0.3040 0.041 Uiso calc R 1 1 . .
    C C29 0.59923(9) 0.46310(14) 0.16334(12) 0.0304(3) Uani d . 1 1 . .
    H H29 0.6182 0.4459 0.0966 0.036 Uiso calc R 1 1 . .
    C C30 0.54279(11) 0.56531(15) 0.14510(14) 0.0387(4) Uani d . 1 1 . .
    H H30A 0.5207 0.5815 0.2082 0.058 Uiso calc R 1 1 . .
    H H30B 0.5004 0.5463 0.0894 0.058 Uiso calc R 1 1 . .
    H H30C 0.5710 0.6337 0.1259 0.058 Uiso calc R 1 1 . .
    C C31 0.73136(10) 0.20900(15) 0.36030(14) 0.0388(4) Uani d . 1 1 . .
    H H31A 0.7643 0.1782 0.3108 0.047 Uiso calc R 1 1 . .
    H H31B 0.6983 0.1449 0.3795 0.047 Uiso calc R 1 1 . .
    C C32 0.78383(9) 0.25168(15) 0.45576(13) 0.0334(4) Uani d . 1 1 . .
    C C33 0.75798(10) 0.33474(16) 0.51998(13) 0.0364(4) Uani d . 1 1 . .
    H H33 0.7063 0.3645 0.5044 0.044 Uiso calc R 1 1 . .
    C C34 0.80684(11) 0.37471(16) 0.60677(13) 0.0378(4) Uani d . 1 1 . .
    H H34 0.7887 0.4323 0.6492 0.045 Uiso calc R 1 1 . .
    C C35 0.88179(10) 0.33065(16) 0.63118(14) 0.0409(4) Uani d . 1 1 . .
    H H35 0.9150 0.3570 0.6908 0.049 Uiso calc R 1 1 . .
    C C36 0.90805(10) 0.24790(17) 0.56794(15) 0.0446(5) Uani d . 1 1 . .
    H H36 0.9595 0.2174 0.5843 0.054 Uiso calc R 1 1 . .
    C C37 0.85963(10) 0.20925(16) 0.48089(15) 0.0401(4) Uani d . 1 1 . .
    H H37 0.8785 0.1530 0.4378 0.048 Uiso calc R 1 1 . .
loop_
    _atom_site_aniso_label
    _atom_site_aniso_U_11
    _atom_site_aniso_U_22
    _atom_site_aniso_U_33
    _atom_site_aniso_U_12
    _atom_site_aniso_U_13
    _atom_site_aniso_U_23
    N1 0.0277(7) 0.0408(8) 0.0267(7) -0.0019(6) -0.0003(6) 0.0009(6)
    C2 0.0370(9) 0.0408(10) 0.0240(8) -0.0038(7) 0.0026(7) 0.0002(7)
    C3 0.0321(8) 0.0401(10) 0.0266(8) -0.0028(7) 0.0053(7) -0.0004(7)
    C4 0.0281(8) 0.0253(8) 0.0246(8) -0.0015(6) 0.0029(6) -0.0010(6)
    C5 0.0271(8) 0.0212(7) 0.0261(8) -0.0015(6) 0.0031(6) -0.0003(6)
    C6 0.0292(8) 0.0237(8) 0.0236(8) 0.0009(6) 0.0023(6) 0.0002(6)
    C7 0.0322(8) 0.0351(9) 0.0244(8) 0.0023(6) 0.0068(6) 0.0003(6)
    N8 0.0293(7) 0.0435(9) 0.0291(7) 0.0015(6) 0.0044(6) 0.0005(6)
    C9 0.0277(8) 0.0290(8) 0.0257(8) -0.0007(6) -0.0002(6) 0.0005(6)
    S10 0.0277(2) 0.0367(2) 0.0334(2) 0.00088(16) -0.00356(16) 0.00128(17)
    O11 0.0400(7) 0.0491(8) 0.0362(7) -0.0019(5) -0.0088(5) 0.0102(6)
    O12 0.0333(6) 0.0407(7) 0.0520(8) 0.0052(5) 0.0013(6) -0.0075(6)
    C13 0.0230(7) 0.0383(9) 0.0280(8) 0.0023(6)  0.0000(6) -0.0009(7)
    C14 0.0335(9) 0.0442(10) 0.0269(8) -0.0011(7) 0.0059(7) -0.0008(7)
    C15 0.0361(9) 0.0387(10) 0.0341(9) 0.0031(7) 0.0061(7) -0.0058(7)
    C16 0.0255(8) 0.0384(10) 0.0382(10) 0.0057(7) 0.0037(7) 0.0053(7)
    C17 0.0329(9) 0.0509(11) 0.0271(9) 0.0018(7) 0.0044(7) 0.0052(7)
    C18 0.0310(8) 0.0471(10) 0.0257(8) 0.0011(7) 0.0002(7) -0.0051(7)
    C19 0.0497(11) 0.0448(12) 0.0529(12) -0.0017(9) 0.0094(9) 0.0082(9)
    N20 0.0339(7) 0.0263(7) 0.0251(7) -0.0004(5) 0.0027(6) 0.0007(5)
    O21 0.0289(6) 0.0701(9) 0.0303(6) 0.0010(6) -0.0004(5) 0.0047(6)
    O22 0.0461(7) 0.0661(9) 0.0230(6) 0.0075(6) 0.0057(5) -0.0026(6)
    N23 0.0244(6) 0.0367(8) 0.0235(7) -0.0032(5) 0.0028(5) -0.0005(5)
    C24 0.0263(8) 0.0338(9) 0.0254(8) -0.0031(6) 0.0054(6) -0.0048(6)
    C25 0.0286(8) 0.0313(9) 0.0355(9) -0.0028(6) 0.0048(7) -0.0061(7)
    N26 0.0254(6) 0.0303(7) 0.0331(7) -0.0020(5) 0.0024(6) -0.0021(6)
    C27 0.0266(8) 0.0424(10) 0.0349(9) -0.0085(7) 0.0066(7) -0.0012(7)
    C28 0.0357(9) 0.0336(9) 0.0350(9) -0.0102(7) 0.0086(7) -0.0011(7)
    C29 0.0332(8) 0.0337(9) 0.0252(8) -0.0025(7) 0.0072(7) -0.0010(6)
    C30 0.0468(10) 0.0344(10) 0.0359(10) 0.0006(8) 0.0095(8) 0.0027(7)
    C31 0.0342(9) 0.0367(10) 0.0440(10) 0.0054(7) 0.0014(8) -0.0058(8)
    C32 0.0311(8) 0.0334(9) 0.0358(9) 0.0017(7) 0.0051(7) 0.0041(7)
    C33 0.0315(8) 0.0428(10) 0.0347(9) 0.0042(7) 0.0043(7) 0.0028(8)
    C34 0.0443(10) 0.0403(10) 0.0295(9) -0.0015(8) 0.0078(7) 0.0027(7)
    C35 0.0402(10) 0.0455(11) 0.0341(9) -0.0083(8) -0.0037(8) 0.0096(8)
    C36 0.0310(9) 0.0505(12) 0.0500(11) 0.0037(8) -0.0014(8) 0.0118(9)
    C37 0.0358(9) 0.0386(10) 0.0457(11) 0.0069(7) 0.0049(8) 0.0036(8)
_geom_special_details
;
All e.s.d.'s (except the e.s.d. in the dihedral angle between two l.s. planes)
are estimated using the full covariance matrix. The cell e.s.d.'s are taken
into account individually in the estimation of e.s.d.'s in distances, angles
and torsion angles; correlations between e.s.d.'s in cell parameters are only
used when they are defined by crystal symmetry. An approximate (isotropic)
treatment of cell e.s.d.'s is used for estimating e.s.d.'s involving l.s.
planes.
;
loop_
    _geom_bond_atom_site_label_1
    _geom_bond_atom_site_label_2
    _geom_bond_site_symmetry_2
    _geom_bond_distance
    _geom_bond_publ_flag
    N1 C9 . 1.3916(19) ?
    N1 C2 . 1.396(2) ?
    N1 S10 . 1.6899(13) ?
    C2 C3 . 1.346(2) ?
    C2 H2 . 0.9500 ?
    C3 C4 . 1.443(2) ?
    C3 H3 . 0.9500 ?
    C4 C9 . 1.404(2) ?
    C4 C5 . 1.433(2) ?
    C5 N23 . 1.3409(19) ?
    C5 C6 . 1.435(2) ?
    C6 C7 . 1.404(2) ?
    C6 N20 . 1.4431(19) ?
    C7 N8 . 1.321(2) ?
    C7 H7 . 0.9500 ?
    N8 C9 . 1.347(2) ?
    S10 O12 . 1.4224(13) ?
    S10 O11 . 1.4276(12) ?
    S10 C13 . 1.7488(17) ?
    C13 C18 . 1.390(2) ?
    C13 C14 . 1.391(2) ?
    C14 C15 . 1.385(2) ?
    C14 H14 . 0.9500 ?
    C15 C16 . 1.388(2) ?
    C15 H15 . 0.9500 ?
    C16 C17 . 1.393(2) ?
    C16 C19 . 1.508(3) ?
    C17 C18 . 1.380(2) ?
    C17 H17 . 0.9500 ?
    C18 H18 . 0.9500 ?
    C19 H19A . 0.9800 ?
    C19 H19B . 0.9800 ?
    C19 H19C . 0.9800 ?
    N20 O22 . 1.2294(17) ?
    N20 O21 . 1.2409(17) ?
    N23 C24 . 1.4633(19) ?
    N23 H23 . 0.9205 ?
    C24 C25 . 1.533(2) ?
    C24 C29 . 1.548(2) ?
    C24 H24 . 1.0000 ?
    C25 N26 . 1.462(2) ?
    C25 H25A . 0.9900 ?
    C25 H25B . 0.9900 ?
    N26 C31 . 1.464(2) ?
    N26 C27 . 1.469(2) ?
    C27 C28 . 1.515(2) ?
    C27 H27A . 0.9900 ?
    C27 H27B . 0.9900 ?
    C28 C29 . 1.534(2) ?
    C28 H28A . 0.9900 ?
    C28 H28B . 0.9900 ?
    C29 C30 . 1.526(2) ?
    C29 H29 . 1.0000 ?
    C30 H30A . 0.9800 ?
    C30 H30B . 0.9800 ?
    C30 H30C . 0.9800 ?
    C31 C32 . 1.517(2) ?
    C31 H31A . 0.9900 ?
    C31 H31B . 0.9900 ?
    C32 C37 . 1.391(2) ?
    C32 C33 . 1.393(2) ?
    C33 C34 . 1.393(2) ?
    C33 H33 . 0.9500 ?
    C34 C35 . 1.383(3) ?
    C34 H34 . 0.9500 ?
    C35 C36 . 1.385(3) ?
    C35 H35 . 0.9500 ?
    C36 C37 . 1.387(3) ?
    C36 H36 . 0.9500 ?
    C37 H37 . 0.9500 ?
loop_
    _geom_angle_atom_site_label_1
    _geom_angle_atom_site_label_2
    _geom_angle_atom_site_label_3
    _geom_angle_site_symmetry_1
    _geom_angle_site_symmetry_3
    _geom_angle
    _geom_angle_publ_flag
    C9 N1 C2 . . 108.33(13) ?
    C9 N1 S10 . . 128.04(11) ?
    C2 N1 S10 . . 123.56(11) ?
    C3 C2 N1 . . 109.03(14) ?
    C3 C2 H2 . . 125.5 ?
    N1 C2 H2 . . 125.5 ?
    C2 C3 C4 . . 108.60(14) ?
    C2 C3 H3 . . 125.7 ?
    C4 C3 H3 . . 125.7 ?
    C9 C4 C5 . . 118.18(13) ?
    C9 C4 C3 . . 105.97(13) ?
    C5 C4 C3 . . 135.85(14) ?
    N23 C5 C4 . . 124.80(14) ?
    N23 C5 C6 . . 122.51(13) ?
    C4 C5 C6 . . 112.69(13) ?
    C7 C6 C5 . . 122.25(14) ?
    C7 C6 N20 . . 115.39(13) ?
    C5 C6 N20 . . 122.27(13) ?
    N8 C7 C6 . . 125.24(15) ?
    N8 C7 H7 . . 117.4 ?
    C6 C7 H7 . . 117.4 ?
    C7 N8 C9 . . 112.61(13) ?
    N8 C9 N1 . . 123.02(14) ?
    N8 C9 C4 . . 128.92(14) ?
    N1 C9 C4 . . 108.06(13) ?
    O12 S10 O11 . . 120.90(8) ?
    O12 S10 N1 . . 107.21(7) ?
    O11 S10 N1 . . 103.78(7) ?
    O12 S10 C13 . . 109.66(8) ?
    O11 S10 C13 . . 108.85(8) ?
    N1 S10 C13 . . 105.21(7) ?
    C18 C13 C14 . . 120.95(16) ?
    C18 C13 S10 . . 119.98(13) ?
    C14 C13 S10 . . 118.93(13) ?
    C15 C14 C13 . . 119.02(16) ?
    C15 C14 H14 . . 120.5 ?
    C13 C14 H14 . . 120.5 ?
    C14 C15 C16 . . 120.97(16) ?
    C14 C15 H15 . . 119.5 ?
    C16 C15 H15 . . 119.5 ?
    C15 C16 C17 . . 118.82(16) ?
    C15 C16 C19 . . 120.47(16) ?
    C17 C16 C19 . . 120.71(16) ?
    C18 C17 C16 . . 121.24(16) ?
    C18 C17 H17 . . 119.4 ?
    C16 C17 H17 . . 119.4 ?
    C17 C18 C13 . . 118.91(16) ?
    C17 C18 H18 . . 120.5 ?
    C13 C18 H18 . . 120.5 ?
    C16 C19 H19A . . 109.5 ?
    C16 C19 H19B . . 109.5 ?
    H19A C19 H19B . . 109.5 ?
    C16 C19 H19C . . 109.5 ?
    H19A C19 H19C . . 109.5 ?
    H19B C19 H19C . . 109.5 ?
    O22 N20 O21 . . 120.82(13) ?
    O22 N20 C6 . . 119.35(13) ?
    O21 N20 C6 . . 119.82(13) ?
    C5 N23 C24 . . 128.99(13) ?
    C5 N23 H23 . . 118.8 ?
    C24 N23 H23 . . 110.5 ?
    N23 C24 C25 . . 106.45(13) ?
    N23 C24 C29 . . 111.99(13) ?
    C25 C24 C29 . . 110.39(13) ?
    N23 C24 H24 . . 109.3 ?
    C25 C24 H24 . . 109.3 ?
    C29 C24 H24 . . 109.3 ?
    N26 C25 C24 . . 108.94(13) ?
    N26 C25 H25A . . 109.9 ?
    C24 C25 H25A . . 109.9 ?
    N26 C25 H25B . . 109.9 ?
    C24 C25 H25B . . 109.9 ?
    H25A C25 H25B . . 108.3 ?
    C25 N26 C31 . . 112.41(13) ?
    C25 N26 C27 . . 109.05(13) ?
    C31 N26 C27 . . 112.75(13) ?
    N26 C27 C28 . . 108.85(13) ?
    N26 C27 H27A . . 109.9 ?
    C28 C27 H27A . . 109.9 ?
    N26 C27 H27B . . 109.9 ?
    C28 C27 H27B . . 109.9 ?
    H27A C27 H27B . . 108.3 ?
    C27 C28 C29 . . 113.01(14) ?
    C27 C28 H28A . . 109.0 ?
    C29 C28 H28A . . 109.0 ?
    C27 C28 H28B . . 109.0 ?
    C29 C28 H28B . . 109.0 ?
    H28A C28 H28B . . 107.8 ?
    C30 C29 C28 . . 110.19(14) ?
    C30 C29 C24 . . 113.50(13) ?
    C28 C29 C24 . . 110.62(13) ?
    C30 C29 H29 . . 107.4 ?
    C28 C29 H29 . . 107.4 ?
    C24 C29 H29 . . 107.4 ?
    C29 C30 H30A . . 109.5 ?
    C29 C30 H30B . . 109.5 ?
    H30A C30 H30B . . 109.5 ?
    C29 C30 H30C . . 109.5 ?
    H30A C30 H30C . . 109.5 ?
    H30B C30 H30C . . 109.5 ?
    N26 C31 C32 . . 112.05(14) ?
    N26 C31 H31A . . 109.2 ?
    C32 C31 H31A . . 109.2 ?
    N26 C31 H31B . . 109.2 ?
    C32 C31 H31B . . 109.2 ?
    H31A C31 H31B . . 107.9 ?
    C37 C32 C33 . . 118.20(16) ?
    C37 C32 C31 . . 120.57(16) ?
    C33 C32 C31 . . 121.22(14) ?
    C32 C33 C34 . . 120.92(16) ?
    C32 C33 H33 . . 119.5 ?
    C34 C33 H33 . . 119.5 ?
    C35 C34 C33 . . 120.08(17) ?
    C35 C34 H34 . . 120.0 ?
    C33 C34 H34 . . 120.0 ?
    C34 C35 C36 . . 119.47(17) ?
    C34 C35 H35 . . 120.3 ?
    C36 C35 H35 . . 120.3 ?
    C35 C36 C37 . . 120.35(16) ?
    C35 C36 H36 . . 119.8 ?
    C37 C36 H36 . . 119.8 ?
    C36 C37 C32 . . 120.97(18) ?
    C36 C37 H37 . . 119.5 ?
    C32 C37 H37 . . 119.5 ?
loop_
    _geom_torsion_atom_site_label_1
    _geom_torsion_atom_site_label_2
    _geom_torsion_atom_site_label_3
    _geom_torsion_atom_site_label_4
    _geom_torsion_site_symmetry_1
    _geom_torsion_site_symmetry_2
    _geom_torsion_site_symmetry_3
    _geom_torsion_site_symmetry_4
    _geom_torsion
    _geom_torsion_publ_flag
    C9 N1 C2 C3 . . . . -0.75(19) ?
    S10 N1 C2 C3 . . . . -177.98(12) ?
    N1 C2 C3 C4 . . . . 0.49(19) ?
    C2 C3 C4 C9 . . . . -0.05(18) ?
    C2 C3 C4 C5 . . . . -179.48(17) ?
    C9 C4 C5 N23 . . . . 177.61(14) ?
    C3 C4 C5 N23 . . . . -3.0(3) ?
    C9 C4 C5 C6 . . . . -2.37(19) ?
    C3 C4 C5 C6 . . . . 177.00(17) ?
    N23 C5 C6 C7 . . . . -176.77(14) ?
    C4 C5 C6 C7 . . . . 3.2(2) ?
    N23 C5 C6 N20 . . . . -0.5(2) ?
    C4 C5 C6 N20 . . . . 179.48(13) ?
    C5 C6 C7 N8 . . . . -1.0(2) ?
    N20 C6 C7 N8 . . . . -177.51(14) ?
    C6 C7 N8 C9 . . . . -2.1(2) ?
    C7 N8 C9 N1 . . . . -176.84(14) ?
    C7 N8 C9 C4 . . . . 3.0(2) ?
    C2 N1 C9 N8 . . . . -179.41(15) ?
    S10 N1 C9 N8 . . . . -2.3(2) ?
    C2 N1 C9 C4 . . . . 0.71(17) ?
    S10 N1 C9 C4 . . . . 177.77(11) ?
    C5 C4 C9 N8 . . . . -0.7(2) ?
    C3 C4 C9 N8 . . . . 179.72(16) ?
    C5 C4 C9 N1 . . . . 179.14(13) ?
    C3 C4 C9 N1 . . . . -0.40(17) ?
    C9 N1 S10 O12 . . . . 44.89(16) ?
    C2 N1 S10 O12 . . . . -138.45(14) ?
    C9 N1 S10 O11 . . . . 173.91(13) ?
    C2 N1 S10 O11 . . . . -9.43(16) ?
    C9 N1 S10 C13 . . . . -71.80(15) ?
    C2 N1 S10 C13 . . . . 104.86(14) ?
    O12 S10 C13 C18 . . . . -21.20(15) ?
    O11 S10 C13 C18 . . . . -155.49(12) ?
    N1 S10 C13 C18 . . . . 93.81(13) ?
    O12 S10 C13 C14 . . . . 154.50(12) ?
    O11 S10 C13 C14 . . . . 20.22(15) ?
    N1 S10 C13 C14 . . . . -90.49(13) ?
    C18 C13 C14 C15 . . . . 2.8(2) ?
    S10 C13 C14 C15 . . . . -172.86(12) ?
    C13 C14 C15 C16 . . . . -0.2(2) ?
    C14 C15 C16 C17 . . . . -2.3(2) ?
    C14 C15 C16 C19 . . . . 176.94(16) ?
    C15 C16 C17 C18 . . . . 2.3(2) ?
    C19 C16 C17 C18 . . . . -176.92(16) ?
    C16 C17 C18 C13 . . . . 0.2(2) ?
    C14 C13 C18 C17 . . . . -2.8(2) ?
    S10 C13 C18 C17 . . . . 172.83(12) ?
    C7 C6 N20 O22 . . . . -7.8(2) ?
    C5 C6 N20 O22 . . . . 175.66(14) ?
    C7 C6 N20 O21 . . . . 171.34(14) ?
    C5 C6 N20 O21 . . . . -5.2(2) ?
    C4 C5 N23 C24 . . . . -10.8(2) ?
    C6 C5 N23 C24 . . . . 169.18(14) ?
    C5 N23 C24 C25 . . . . -130.72(15) ?
    C5 N23 C24 C29 . . . . 108.55(17) ?
    N23 C24 C25 N26 . . . . -62.82(15) ?
    C29 C24 C25 N26 . . . . 58.93(17) ?
    C24 C25 N26 C31 . . . . 166.21(13) ?
    C24 C25 N26 C27 . . . . -67.99(16) ?
    C25 N26 C27 C28 . . . . 65.74(16) ?
    C31 N26 C27 C28 . . . . -168.66(13) ?
    N26 C27 C28 C29 . . . . -55.95(18) ?
    C27 C28 C29 C30 . . . . 174.23(14) ?
    C27 C28 C29 C24 . . . . 47.91(18) ?
    N23 C24 C29 C30 . . . . -54.59(18) ?
    C25 C24 C29 C30 . . . . -173.00(13) ?
    N23 C24 C29 C28 . . . . 69.86(16) ?
    C25 C24 C29 C28 . . . . -48.55(17) ?
    C25 N26 C31 C32 . . . . -172.15(14) ?
    C27 N26 C31 C32 . . . . 64.09(18) ?
    N26 C31 C32 C37 . . . . -144.17(16) ?
    N26 C31 C32 C33 . . . . 35.3(2) ?
    C37 C32 C33 C34 . . . . 0.3(3) ?
    C31 C32 C33 C34 . . . . -179.11(16) ?
    C32 C33 C34 C35 . . . . -1.0(3) ?
    C33 C34 C35 C36 . . . . 0.9(3) ?
    C34 C35 C36 C37 . . . . -0.1(3) ?
    C35 C36 C37 C32 . . . . -0.6(3) ?
    C33 C32 C37 C36 . . . . 0.5(3) ?
    C31 C32 C37 C36 . . . . 179.90(16) ?
loop_
    _geom_hbond_atom_site_label_D
    _geom_hbond_atom_site_label_H
    _geom_hbond_atom_site_label_A
    _geom_hbond_site_symmetry_A
    _geom_hbond_distance_DH
    _geom_hbond_distance_HA
    _geom_hbond_distance_DA
    _geom_hbond_angle_DHA
    N23 H23 O21 . 0.92 1.95 2.6322(17) 130
    N23 H23 N26 . 0.92 2.35 2.8235(18) 111
_iucr_refine_instructions_details
;
TITL pf0363 in P2(1)/c
CELL  0.71073   17.2626   11.5411   13.1313  90.0000   98.4434   90.0000
ZERR  4          0.0010    0.0008    0.0009   0.0000    0.0025    0.0000
REM Gitterkonstanten aus 5909 Reflexen mit 2.4-27.4 Grad V=2587.8(5)
REM gelbe Platte
LATT   1
SYMM             - X ,    0.50000 + Y ,    0.50000 - Z
SFAC  C   H   N   O   S
UNIT  108 116  20  16   4
OMIT 1 0 0
L.S. 4
FMAP 2
PLAN -20 .5 -.5
TEMP -100
HTAB N23 O21
HTAB N23 N26
SIZE 0.08 0.2 0.7
ACTA
CONF
BOND $H
WGHT    0.063300    0.281300
FVAR       0.40977
N1    3    0.257564    0.382688    0.135499    11.00000    0.02767    0.04076 =
         0.02666    0.00088   -0.00031   -0.00194
     0.00007 0.00012 0.00010 0.00068 0.00082 0.00070 0.00058 0.00056 0.00056
C2    1    0.304035    0.385992    0.057014    11.00000    0.03702    0.04083 =
         0.02401    0.00021    0.00257   -0.00380
     0.00010 0.00015 0.00012 0.00090 0.00098 0.00081 0.00068 0.00069 0.00071
AFIX  43
H2    2    0.285112    0.389246   -0.014612    11.00000   -1.20000
     0.00000 0.00000 0.00000 0.00000
AFIX   0
C3    1    0.379971    0.383822    0.099188    11.00000    0.03213    0.04007 =
         0.02662   -0.00040    0.00525   -0.00283
     0.00010 0.00015 0.00012 0.00084 0.00095 0.00082 0.00068 0.00066 0.00069
AFIX  43
H3    2    0.423393    0.385861    0.062374    11.00000   -1.20000
     0.00000 0.00000 0.00000 0.00000
AFIX   0
C4    1    0.384386    0.377879    0.209683    11.00000    0.02814    0.02526 =
         0.02456   -0.00095    0.00293   -0.00151
     0.00009 0.00013 0.00011 0.00076 0.00078 0.00077 0.00059 0.00061 0.00059
C5    1    0.445908    0.374115    0.295705    11.00000    0.02706    0.02117 =
         0.02615   -0.00030    0.00308   -0.00155
     0.00008 0.00012 0.00011 0.00075 0.00075 0.00077 0.00058 0.00061 0.00056
C6    1    0.417005    0.374414    0.392708    11.00000    0.02922    0.02374 =
         0.02360    0.00024    0.00233    0.00091
     0.00009 0.00013 0.00011 0.00076 0.00077 0.00077 0.00058 0.00061 0.00058
C7    1    0.336634    0.372298    0.399668    11.00000    0.03223    0.03508 =
         0.02441    0.00030    0.00684    0.00231
     0.00009 0.00014 0.00012 0.00083 0.00090 0.00079 0.00064 0.00064 0.00065
AFIX  43
H7    2    0.322014    0.371380    0.466645    11.00000   -1.20000
     0.00000 0.00000 0.00000 0.00000
AFIX   0
N8    3    0.279712    0.371480    0.320561    11.00000    0.02927    0.04346 =
         0.02911    0.00046    0.00435    0.00150
     0.00008 0.00012 0.00010 0.00070 0.00087 0.00073 0.00060 0.00057 0.00058
C9    1    0.306634    0.376823    0.229423    11.00000    0.02766    0.02902 =
         0.02574    0.00047   -0.00019   -0.00068
     0.00009 0.00013 0.00012 0.00076 0.00082 0.00078 0.00062 0.00062 0.00061
S10   5    0.158638    0.379726    0.113935    11.00000    0.02772    0.03670 =
         0.03344    0.00128   -0.00356    0.00088
     0.00002 0.00004 0.00003 0.00021 0.00024 0.00023 0.00017 0.00016 0.00016
O11   4    0.139966    0.401106    0.006038    11.00000    0.03998    0.04914 =
         0.03620    0.01021   -0.00878   -0.00194
     0.00007 0.00011 0.00009 0.00068 0.00078 0.00069 0.00057 0.00054 0.00055
O12   4    0.131792    0.455336    0.186846    11.00000    0.03328    0.04070 =
         0.05204   -0.00755    0.00128    0.00516
     0.00007 0.00011 0.00010 0.00063 0.00073 0.00079 0.00058 0.00056 0.00051
C13   1    0.133272    0.236918    0.138952    11.00000    0.02303    0.03829 =
         0.02804   -0.00095   -0.00001    0.00226
     0.00009 0.00014 0.00012 0.00073 0.00092 0.00082 0.00067 0.00062 0.00063
C14   1    0.124590    0.157110    0.058686    11.00000    0.03347    0.04415 =
         0.02693   -0.00083    0.00593   -0.00107
     0.00009 0.00016 0.00013 0.00087 0.00101 0.00084 0.00071 0.00068 0.00072
AFIX  43
H14   2    0.138013    0.177403   -0.006629    11.00000   -1.20000
     0.00000 0.00000 0.00000 0.00000
AFIX   0
C15   1    0.096086    0.047618    0.075402    11.00000    0.03609    0.03872 =
         0.03408   -0.00583    0.00609    0.00307
     0.00010 0.00015 0.00013 0.00090 0.00098 0.00092 0.00073 0.00073 0.00072
AFIX  43
H15   2    0.089822   -0.007269    0.020896    11.00000   -1.20000
     0.00000 0.00000 0.00000 0.00000
AFIX   0
C16   1    0.076539    0.016916    0.170650    11.00000    0.02552    0.03843 =
         0.03818    0.00530    0.00366    0.00567
     0.00009 0.00015 0.00013 0.00079 0.00097 0.00096 0.00073 0.00069 0.00065
C17   1    0.088704    0.096932    0.250819    11.00000    0.03290    0.05086 =
         0.02708    0.00524    0.00444    0.00176
     0.00010 0.00016 0.00013 0.00086 0.00111 0.00086 0.00075 0.00070 0.00074
AFIX  43
H17   2    0.077302    0.075651    0.316914    11.00000   -1.20000
     0.00000 0.00000 0.00000 0.00000
AFIX   0
C18   1    0.117014    0.206560    0.236038    11.00000    0.03103    0.04711 =
         0.02570   -0.00514    0.00016    0.00115
     0.00009 0.00016 0.00013 0.00085 0.00105 0.00084 0.00071 0.00068 0.00071
AFIX  43
H18   2    0.125251    0.260378    0.291312    11.00000   -1.20000
     0.00000 0.00000 0.00000 0.00000
AFIX   0
C19   1    0.041795   -0.100474    0.186419    11.00000    0.04975    0.04484 =
         0.05288    0.00825    0.00945   -0.00169
     0.00012 0.00017 0.00016 0.00113 0.00117 0.00121 0.00091 0.00095 0.00086
AFIX 137
H19A  2    0.018524   -0.132325    0.119715    11.00000   -1.50000
     0.00000 0.00000 0.00000 0.00000
H19B  2    0.001275   -0.092739    0.231011    11.00000   -1.50000
     0.00000 0.00000 0.00000 0.00000
H19C  2    0.083011   -0.152636    0.218778    11.00000   -1.50000
     0.00000 0.00000 0.00000 0.00000
AFIX   0
N20   3    0.468522    0.370043    0.489690    11.00000    0.03390    0.02633 =
         0.02507    0.00072    0.00269   -0.00038
     0.00008 0.00011 0.00010 0.00073 0.00070 0.00069 0.00052 0.00056 0.00052
O21   4    0.540029    0.357447    0.490779    11.00000    0.02888    0.07012 =
         0.03026    0.00468   -0.00041    0.00097
     0.00007 0.00012 0.00009 0.00063 0.00094 0.00064 0.00059 0.00050 0.00057
O22   4    0.440690    0.377552    0.570411    11.00000    0.04606    0.06614 =
         0.02297   -0.00260    0.00573    0.00746
     0.00007 0.00012 0.00009 0.00073 0.00092 0.00061 0.00057 0.00054 0.00061
N23   3    0.522571    0.370607    0.288581    11.00000    0.02441    0.03674 =
         0.02349   -0.00054    0.00282   -0.00316
     0.00007 0.00011 0.00010 0.00063 0.00076 0.00066 0.00053 0.00052 0.00052
AFIX   3
H23   2    0.557812    0.361141    0.347777    11.00000   -1.20000
     0.00000 0.00000 0.00000 0.00000
AFIX   0
C24   1    0.560773    0.351303    0.197659    11.00000    0.02630    0.03375 =
         0.02536   -0.00484    0.00541   -0.00310
     0.00009 0.00014 0.00012 0.00076 0.00088 0.00079 0.00063 0.00062 0.00061
AFIX  13
H24   2    0.521256    0.322431    0.139883    11.00000   -1.20000
     0.00000 0.00000 0.00000 0.00000
AFIX   0
C25   1    0.622875    0.257544    0.227221    11.00000    0.02864    0.03131 =
         0.03554   -0.00611    0.00484   -0.00278
     0.00009 0.00014 0.00013 0.00079 0.00088 0.00089 0.00069 0.00068 0.00064
AFIX  23
H25A  2    0.597921    0.186660    0.249784    11.00000   -1.20000
     0.00000 0.00000 0.00000 0.00000
H25B  2    0.648614    0.237680    0.166928    11.00000   -1.20000
     0.00000 0.00000 0.00000 0.00000
AFIX   0
N26   3    0.680973    0.301090    0.310719    11.00000    0.02542    0.03027 =
         0.03305   -0.00211    0.00237   -0.00199
     0.00007 0.00011 0.00010 0.00064 0.00073 0.00073 0.00055 0.00055 0.00052
C27   1    0.725498    0.395279    0.271219    11.00000    0.02663    0.04238 =
         0.03495   -0.00125    0.00660   -0.00850
     0.00009 0.00015 0.00013 0.00078 0.00099 0.00091 0.00074 0.00068 0.00069
AFIX  23
H27A  2    0.748293    0.368158    0.210525    11.00000   -1.20000
     0.00000 0.00000 0.00000 0.00000
H27B  2    0.768832    0.419816    0.324790    11.00000   -1.20000
     0.00000 0.00000 0.00000 0.00000
AFIX   0
C28   1    0.670868    0.496320    0.241320    11.00000    0.03574    0.03356 =
         0.03500   -0.00105    0.00864   -0.01021
     0.00009 0.00015 0.00013 0.00088 0.00091 0.00093 0.00071 0.00073 0.00070
AFIX  23
H28A  2    0.700137    0.558414    0.211515    11.00000   -1.20000
     0.00000 0.00000 0.00000 0.00000
H28B  2    0.652847    0.527641    0.304001    11.00000   -1.20000
     0.00000 0.00000 0.00000 0.00000
AFIX   0
C29   1    0.599225    0.463104    0.163341    11.00000    0.03319    0.03365 =
         0.02520   -0.00098    0.00725   -0.00246
     0.00009 0.00014 0.00012 0.00083 0.00090 0.00080 0.00064 0.00065 0.00065
AFIX  13
H29   2    0.618187    0.445902    0.096553    11.00000   -1.20000
     0.00000 0.00000 0.00000 0.00000
AFIX   0
C30   1    0.542785    0.565308    0.145098    11.00000    0.04685    0.03436 =
         0.03587    0.00271    0.00946    0.00062
     0.00011 0.00015 0.00014 0.00101 0.00097 0.00096 0.00075 0.00079 0.00076
AFIX 137
H30A  2    0.520689    0.581494    0.208226    11.00000   -1.50000
     0.00000 0.00000 0.00000 0.00000
H30B  2    0.500427    0.546307    0.089414    11.00000   -1.50000
     0.00000 0.00000 0.00000 0.00000
H30C  2    0.571000    0.633749    0.125942    11.00000   -1.50000
     0.00000 0.00000 0.00000 0.00000
AFIX   0
C31   1    0.731359    0.208996    0.360298    11.00000    0.03424    0.03673 =
         0.04402   -0.00578    0.00142    0.00541
     0.00010 0.00015 0.00014 0.00090 0.00099 0.00103 0.00077 0.00078 0.00071
AFIX  23
H31A  2    0.764255    0.178225    0.310767    11.00000   -1.20000
     0.00000 0.00000 0.00000 0.00000
H31B  2    0.698276    0.144860    0.379523    11.00000   -1.20000
     0.00000 0.00000 0.00000 0.00000
AFIX   0
C32   1    0.783828    0.251675    0.455759    11.00000    0.03106    0.03340 =
         0.03576    0.00410    0.00514    0.00170
     0.00009 0.00015 0.00013 0.00082 0.00091 0.00092 0.00070 0.00070 0.00065
C33   1    0.757977    0.334736    0.519984    11.00000    0.03149    0.04281 =
         0.03468    0.00283    0.00427    0.00417
     0.00010 0.00016 0.00013 0.00085 0.00100 0.00092 0.00076 0.00072 0.00072
AFIX  43
H33   2    0.706298    0.364547    0.504394    11.00000   -1.20000
     0.00000 0.00000 0.00000 0.00000
AFIX   0
C34   1    0.806843    0.374711    0.606766    11.00000    0.04428    0.04033 =
         0.02952    0.00270    0.00782   -0.00150
     0.00011 0.00016 0.00013 0.00099 0.00101 0.00088 0.00072 0.00075 0.00076
AFIX  43
H34   2    0.788671    0.432300    0.649234    11.00000   -1.20000
     0.00000 0.00000 0.00000 0.00000
AFIX   0
C35   1    0.881791    0.330654    0.631177    11.00000    0.04020    0.04550 =
         0.03414    0.00963   -0.00367   -0.00833
     0.00010 0.00016 0.00014 0.00097 0.00106 0.00094 0.00080 0.00077 0.00081
AFIX  43
H35   2    0.914982    0.356954    0.690845    11.00000   -1.20000
     0.00000 0.00000 0.00000 0.00000
AFIX   0
C36   1    0.908054    0.247901    0.567939    11.00000    0.03100    0.05053 =
         0.05005    0.01176   -0.00136    0.00368
     0.00010 0.00017 0.00015 0.00088 0.00117 0.00113 0.00092 0.00081 0.00078
AFIX  43
H36   2    0.959507    0.217448    0.584266    11.00000   -1.20000
     0.00000 0.00000 0.00000 0.00000
AFIX   0
C37   1    0.859632    0.209248    0.480893    11.00000    0.03582    0.03860 =
         0.04568    0.00357    0.00485    0.00686
     0.00010 0.00016 0.00015 0.00093 0.00102 0.00105 0.00080 0.00080 0.00073
AFIX  43
H37   2    0.878522    0.152968    0.437808    11.00000   -1.20000
     0.00000 0.00000 0.00000 0.00000
HKLF 4 1 0 0 1  0 -1 0  1 0 0
;
data_global
_journal_date_recd_electronic     2012-09-17
_journal_date_accepted     2012-09-20
_journal_name_full     'Acta Crystallographica, Section E'
_journal_year     2012
_journal_volume     68
_journal_issue     10
_journal_page_first     o3051
_journal_page_last     o3051
_journal_paper_category     QO
_journal_paper_doi     10.1107/S1600536812039979
_journal_coeditor_code     BT6841
_publ_contact_author_name     'Stefan Laufer'
_publ_contact_author_address
;
Eberhard-Karls-University T\"ubingen
Auf der Morgenstelle 8
72076 T\"ubingen
Germany
;
_publ_contact_author_email     'stefan.laufer@uni-tuebingen.de'
_publ_contact_author_fax     '+49 7071 295037'
_publ_contact_author_phone     '+49 7071 2972459'
_publ_section_title
;\
<i>N</i>-[(3<i>RS</i>,4<i>RS</i>)-1-Benzyl-4-methylpiperidin-3-yl]-5-nitro-1-\
phenylsulfonyl-1<i>H</i>-pyrrolo[2,3-<i>b</i>]pyridine-4-amine
;
loop_
    _publ_author_name
    _publ_author_address
    'Pfaffenrot, Ellen'
;
Eberhard-Karls-University T\"ubingen
Auf der Morgenstelle 8
72076 T\"ubingen
Germany
;
    'Schollmeyer, Dieter'
;
Institute of Organic Chemistry
University Mainz
Duesbergweg 10-14
55099 Mainz
Germany
;
    'Laufer, Stefan'
;
Eberhard-Karls-University T\"ubingen
Auf der Morgenstelle 8
72076 T\"ubingen
Germany
;
