# Supplementary material for: N-[(3RS,4RS)-1-Benzyl-4-methyl­piperidin-3-yl]-5-nitro-1-phenyl­sulfonyl-1H-pyrrolo­[2,3-b]pyridine-4-amine
Source: Acta Crystallogr Sect E Struct Rep Online. 2012 Sep 29;68(Pt 10):o3051. doi: 10.1107/S1600536812039979 (PMC3470400; doi:10.1107/S1600536812039979)
Supplement: Supplementary file 2 [file e-68-o3051-Isup2.hkl]

# 
# h,k,l, Fc-squared, Fo-squared, sigma(Fo-squared) and status flag 
# 
data_I
_shelx_title ' pf0363 in P2(1)/c' 
_shelx_refln_list_code          4 
_shelx_F_calc_maximum      246.03 
_exptl_crystal_F_000      1096.00 
_reflns_d_resolution_high  0.7592 
 
loop_ 
 _symmetry_equiv_pos_as_xyz 
 'x, y, z' 
 '-x, y+1/2, -z+1/2' 
 '-x, -y, -z' 
 'x, -y-1/2, z-1/2' 
 
_cell_length_a    17.2626 
_cell_length_b    11.5411 
_cell_length_c    13.1313 
_cell_angle_alpha  90.000 
_cell_angle_beta   98.443 
_cell_angle_gamma  90.000 
 
_shelx_F_squared_multiplier     1.000 
 
loop_ 
 _refln_index_h 
 _refln_index_k 
 _refln_index_l 
 _refln_F_squared_calc 
 _refln_F_squared_meas 
 _refln_F_squared_sigma 
 _refln_observed_status 
   2   0   0      582.56      538.40      5.79 o 
   3   0   0    16993.92    16671.26    283.06 o 
   4   0   0    18090.44    18663.02    181.42 o 
   5   0   0    24968.65    25036.58    190.42 o 
   6   0   0     1541.12     1824.87     17.35 o 
   7   0   0    15849.12    15686.79    121.84 o 
   8   0   0      474.67      518.03      8.27 o 
   9   0   0      850.82      863.55     11.28 o 
  10   0   0     2019.85     2087.48     21.66 o 
  11   0   0        8.72       14.86      3.11 o 
  12   0   0      933.36      995.02     13.38 o 
  13   0   0     1804.75     1788.06     20.10 o 
  14   0   0      157.41      167.86     12.12 o 
  15   0   0      452.93      452.77     12.86 o 
  16   0   0       38.34       42.81      8.95 o 
  17   0   0     1068.42     1041.91     24.78 o 
  18   0   0        1.90       25.68     21.43 o 
  19   0   0       21.41       11.99     12.75 o 
  20   0   0       80.43      106.12     25.00 o 
  21   0   0        7.11       15.75     20.53 o 
  22   0   0        0.04       27.63     21.88 o 
   1   1   0      920.67      909.43     13.21 o 
   2   1   0      400.72      403.51      4.94 o 
   3   1   0     6839.52     6718.51     48.24 o 
   4   1   0      462.15      435.89      5.37 o 
   5   1   0     7874.16     7810.65     46.33 o 
   6   1   0     7662.45     7851.41     47.10 o 
   7   1   0       16.57       40.12      2.56 o 
   8   1   0     3432.17     3723.33     25.77 o 
   9   1   0       94.66       90.24      3.53 o 
  10   1   0       85.85       99.83      3.90 o 
  11   1   0      540.13      584.91      7.91 o 
  12   1   0       49.92       37.19      3.24 o 
  13   1   0      145.34      144.53      4.99 o 
  14   1   0      107.72      109.81      4.74 o 
  15   1   0       21.92       31.57      4.95 o 
  16   1   0        3.00       -1.24      5.79 o 
  17   1   0        3.07        3.22      7.92 o 
  18   1   0       57.89       49.90     11.44 o 
  19   1   0        0.00       -7.39      9.80 o 
  20   1   0       12.08        6.22     15.74 o 
  21   1   0       97.02      114.44     15.26 o 
  22   1   0       25.19       19.64     12.28 o 
   0   2   0     2149.08     2098.67     20.80 o 
   1   2   0      187.93      162.92      3.80 o 
   2   2   0     3125.70     3080.49     20.61 o 
   3   2   0     1015.26     1002.69     10.00 o 
   4   2   0        2.48        2.27      1.68 o 
   5   2   0        4.14        4.00      2.21 o 
   6   2   0        1.73       -2.20      2.20 o 
   7   2   0      168.97      172.98      7.04 o 
   8   2   0     1270.94     1372.17     13.68 o 
   9   2   0      504.12      560.30      9.03 o 
  10   2   0        4.42       -0.09      3.13 o 
  11   2   0       41.38       54.30      4.32 o 
  12   2   0      594.11      595.91     11.09 o 
  13   2   0       59.36       52.84      5.12 o 
  14   2   0        1.05        1.23      3.74 o 
  15   2   0       25.97       29.92      5.16 o 
  16   2   0      169.97      169.21      9.44 o 
  17   2   0        3.36        4.73      6.28 o 
  18   2   0        5.61       10.18      9.87 o 
  19   2   0       96.97       88.63     13.34 o 
  20   2   0       55.18       57.54     12.84 o 
  21   2   0        0.00        2.11     11.24 o 
  22   2   0        2.28      -11.09     11.19 o 
   1   3   0    40078.63    39219.02    239.36 o 
   2   3   0      198.76      211.84      4.21 o 
   3   3   0     5245.56     5212.86     39.40 o 
   4   3   0        0.72        1.71      2.00 o 
   5   3   0     1293.89     1220.53     12.68 o 
   6   3   0     4535.10     4374.41     32.18 o 
   7   3   0       99.52      126.19      4.63 o 
   8   3   0       42.69       38.58      3.52 o 
   9   3   0        4.93        2.07      3.02 o 
  10   3   0      230.70      223.46      6.44 o 
  11   3   0      719.06      699.82     10.67 o 
  12   3   0      277.29      246.79      7.30 o 
  13   3   0        3.42        4.01      3.95 o 
  14   3   0     2445.42     2464.06     26.45 o 
  15   3   0      117.62      126.29      7.34 o 
  16   3   0      329.91      328.02     10.40 o 
  17   3   0       32.25       31.00      7.40 o 
  18   3   0      628.98      623.66     24.33 o 
  19   3   0       18.38        7.25     13.55 o 
  20   3   0       24.06        5.58     11.28 o 
  21   3   0        5.99        9.38     11.90 o 
  22   3   0        0.75       -4.35     14.66 o 
   0   4   0    60528.59    58878.09    503.00 o 
   1   4   0    13384.88    13746.64     85.24 o 
   2   4   0      174.90      188.49      5.10 o 
   3   4   0     3463.03     3221.12     26.61 o 
   4   4   0     3466.62     3645.55     29.82 o 
   5   4   0       41.98       35.11      3.43 o 
   6   4   0      275.38      229.12      5.85 o 
   7   4   0     8397.13     8267.87     58.14 o 
   8   4   0     1297.10     1379.46     13.11 o 
   9   4   0      757.15      791.10     11.11 o 
  10   4   0     2326.66     2356.74     22.13 o 
  11   4   0      892.25      854.62     12.53 o 
  12   4   0       54.20       60.10      5.63 o 
  13   4   0      356.68      386.40     10.63 o 
  14   4   0      153.09      147.13      7.77 o 
  15   4   0      238.32      203.11      8.93 o 
  16   4   0       84.47      101.79      7.58 o 
  17   4   0        0.04       -2.99      5.44 o 
  18   4   0       47.69       46.27     11.58 o 
  19   4   0      167.24      126.73     14.49 o 
  20   4   0      103.87      127.80     24.85 o 
  21   4   0        2.63       -6.72     11.41 o 
   1   5   0     2403.70     2290.50     23.05 o 
   2   5   0     5500.96     5969.33     45.87 o 
   3   5   0      198.34      220.57      6.11 o 
   4   5   0        0.05        0.14      2.70 o 
   5   5   0      692.91      642.53      9.78 o 
   6   5   0     1571.46     1591.12     15.85 o 
   7   5   0       45.24       50.20      3.70 o 
   8   5   0     2193.30     2225.67     20.44 o 
   9   5   0      392.41      399.80      7.78 o 
  10   5   0      168.30      174.03      8.94 o 
  11   5   0       65.37       70.31      8.82 o 
  12   5   0       89.78       88.92      6.43 o 
  13   5   0       30.77       27.35      5.55 o 
  14   5   0      314.12      337.96     11.81 o 
  15   5   0      106.63      122.07      8.01 o 
  16   5   0        0.55        3.04      5.79 o 
  17   5   0      353.70      348.00     11.99 o 
  18   5   0      369.11      417.31     22.05 o 
  19   5   0       57.46       69.09     17.35 o 
  20   5   0      114.91      117.24     15.69 o 
  21   5   0       40.60       19.12     13.01 o 
   0   6   0      634.46      654.20     26.56 o 
   1   6   0      830.27      807.87     10.95 o 
   2   6   0       95.80       93.47      4.37 o 
   3   6   0       39.60       41.88      3.39 o 
   4   6   0      177.71      161.84      6.09 o 
   5   6   0      178.56      180.04      6.93 o 
   6   6   0        0.55       -0.49      3.14 o 
   7   6   0        0.14       -1.45      3.14 o 
   8   6   0      237.32      261.03      8.20 o 
   9   6   0      634.39      645.44     10.35 o 
  10   6   0       23.96       32.65      3.85 o 
  11   6   0       54.78       52.62      5.73 o 
  12   6   0      225.83      219.80      8.96 o 
  13   6   0       81.24       83.05      6.86 o 
  14   6   0      174.70      185.45      9.05 o 
  15   6   0       78.84       74.39      7.35 o 
  16   6   0      139.49      131.51      8.73 o 
  17   6   0      231.10      234.64     12.27 o 
  18   6   0       15.57        8.38      8.40 o 
  19   6   0       36.06       24.50     13.56 o 
  20   6   0       20.00       17.91     12.28 o 
   1   7   0     3665.34     3525.12     37.60 o 
   2   7   0     1511.93     1576.78     24.70 o 
   3   7   0       89.11       99.59      5.53 o 
   4   7   0      688.24      686.42     11.67 o 
   5   7   0      399.82      427.35      9.87 o 
   6   7   0     1485.84     1442.69     18.68 o 
   7   7   0      121.18      128.49      6.16 o 
   8   7   0     1746.23     1738.77     20.22 o 
   9   7   0       43.55       51.10      4.64 o 
  10   7   0       30.57       32.13      5.29 o 
  11   7   0      770.79      734.68     14.27 o 
  12   7   0      519.35      543.67     12.93 o 
  13   7   0      118.90      117.86      7.98 o 
  14   7   0      408.52      415.68     12.52 o 
  15   7   0       52.02       42.90      6.99 o 
  16   7   0       11.79       10.64      6.54 o 
  17   7   0        8.64       17.29      8.56 o 
  18   7   0       12.22       21.59      8.95 o 
  19   7   0       10.67        9.86     11.54 o 
   0   8   0    14420.44    13928.15    180.05 o 
   1   8   0     1565.36     1531.54     40.04 o 
   2   8   0       48.94       46.03      5.06 o 
   3   8   0      117.42      116.25      7.48 o 
   4   8   0       16.01       12.38      4.65 o 
   5   8   0      102.43      127.91     10.59 o 
   6   8   0      158.98      161.88      9.92 o 
   7   8   0      162.22      156.14      7.02 o 
   8   8   0      463.01      503.81     11.33 o 
   9   8   0      456.13      409.92     13.54 o 
  10   8   0      260.02      276.12      8.67 o 
  11   8   0      217.54      249.97      9.97 o 
  12   8   0       13.31       12.65      5.66 o 
  13   8   0      520.29      546.09     13.80 o 
  14   8   0       38.49       24.80      6.72 o 
  15   8   0       16.59       20.01      6.89 o 
  16   8   0      120.92      132.45      9.49 o 
  17   8   0      224.91      228.53     14.64 o 
  18   8   0       15.39       24.48      9.64 o 
  19   8   0       80.97       73.23     16.27 o 
   1   9   0      759.99      680.41     13.62 o 
   2   9   0        5.27        7.51      4.40 o 
   3   9   0       14.93        6.72      4.42 o 
   4   9   0      276.62      263.69      9.73 o 
   5   9   0      185.90      199.24      8.90 o 
   6   9   0      513.97      505.23     13.13 o 
   7   9   0       94.29      115.55      7.67 o 
   8   9   0      819.16      824.20     15.92 o 
   9   9   0       34.04       25.15      5.39 o 
  10   9   0       20.37       29.02      7.61 o 
  11   9   0      312.57      328.25     14.36 o 
  12   9   0       31.61       17.78      6.23 o 
  13   9   0        1.67       -4.90      6.00 o 
  14   9   0        5.00        5.36      6.58 o 
  15   9   0        7.00        5.62      6.82 o 
  16   9   0       25.57       24.81      8.30 o 
  17   9   0        0.21       -5.19      9.74 o 
  18   9   0        8.18       11.91      9.46 o 
   0  10   0        0.19       -1.82     11.98 o 
   1  10   0      172.78      197.69     15.66 o 
   2  10   0      443.30      446.49     14.19 o 
   3  10   0      525.96      488.45     15.09 o 
   4  10   0        7.25        5.33      4.92 o 
   5  10   0      118.93       98.35      6.98 o 
   6  10   0      253.58      253.76     10.86 o 
   7  10   0       73.51       79.50      7.36 o 
   8  10   0       83.41       74.22      6.90 o 
   9  10   0      407.11      405.44     15.13 o 
  10  10   0       29.19       28.54      7.66 o 
  11  10   0       27.70       23.65      9.03 o 
  12  10   0      207.61      215.94     12.55 o 
  13  10   0        2.17        5.02      7.08 o 
  14  10   0        0.17        0.63      7.31 o 
  15  10   0        0.26       -5.34      7.69 o 
  16  10   0        0.45       -9.97      9.97 o 
   1  11   0      984.21      921.76     30.68 o 
   2  11   0        2.13        0.22      8.59 o 
   3  11   0      250.96      232.56     17.56 o 
   4  11   0      170.34      128.15     14.35 o 
   5  11   0        9.11       11.88      8.80 o 
   6  11   0        0.63       -7.75      7.75 o 
   7  11   0       33.13       36.75     10.44 o 
   8  11   0        1.49       15.00      9.84 o 
   9  11   0        1.45       -7.06      7.06 o 
  10  11   0       58.10       52.51     13.80 o 
  11  11   0      101.41      117.51     13.83 o 
  12  11   0       12.22        9.27     10.02 o 
  13  11   0        2.35        3.34     10.37 o 
  14  11   0      714.42      809.65     31.68 o 
  15  11   0        3.40        2.25     11.46 o 
   0  12   0     2327.91     2182.34     70.00 o 
   1  12   0      392.74      398.65     22.74 o 
   2  12   0       10.66        7.25     10.41 o 
   3  12   0       93.93      118.09     14.12 o 
   4  12   0       43.16       43.14     11.11 o 
   5  12   0        6.72       12.37     10.21 o 
   6  12   0      105.15      128.30     14.78 o 
   7  12   0      697.31      742.01     45.27 o 
   8  12   0       44.66       53.52     10.30 o 
   9  12   0      249.59      252.94     18.90 o 
  10  12   0       15.70       22.07     12.92 o 
  11  12   0        8.70        0.81      9.86 o 
  12  12   0       11.67        7.43     10.58 o 
  13  12   0       48.25       25.83     16.65 o 
   1  13   0      227.26      191.87     18.26 o 
   2  13   0       91.13       76.36     13.82 o 
   3  13   0       46.19       25.37     11.26 o 
   4  13   0       16.53       17.98     11.11 o 
   5  13   0       18.72        0.99     10.07 o 
   6  13   0        1.55       12.07     10.68 o 
   7  13   0        2.25        1.25     10.23 o 
   8  13   0        0.17       -8.70      8.70 o 
   9  13   0        1.22      -12.20     12.20 o 
  10  13   0       11.05        6.68     13.58 o 
  11  13   0       15.91        6.30     11.46 o 
   0  14   0      109.10      100.44     22.53 o 
   1  14   0      101.96      142.52     23.35 o 
   2  14   0       56.28       61.88     13.61 o 
   3  14   0        0.43       -4.42     10.74 o 
   4  14   0       87.11      103.26     15.52 o 
   5  14   0       38.59       35.27     12.69 o 
   6  14   0       21.07       18.49     25.53 o 
   7  14   0        2.75        4.32     11.36 o 
   8  14   0       65.46       73.44     17.37 o 
   1  15   0      211.54      157.06     25.00 o 
   2  15   0       30.93       25.04     13.17 o 
   3  15   0       21.99       11.86     12.02 o 
 -22   1   1       10.07       -9.13     13.57 o 
 -21   1   1       10.20       19.77     11.28 o 
 -20   1   1      247.81      266.25     19.10 o 
 -19   1   1       41.23       36.66     11.34 o 
 -18   1   1        0.55       -5.07      9.34 o 
 -17   1   1       76.17       73.38     11.53 o 
 -16   1   1        9.45       11.96      5.76 o 
 -15   1   1      160.77      114.15      5.91 o 
 -14   1   1      348.22      374.25      7.70 o 
 -13   1   1       11.88        7.54      3.02 o 
 -12   1   1        0.02        1.35      2.76 o 
 -11   1   1      829.82      782.70      8.69 o 
 -10   1   1       49.79       45.26      2.80 o 
  -9   1   1     1321.88     1339.56     13.68 o 
  -8   1   1    10568.42    10985.64     65.04 o 
  -7   1   1      692.38      637.67      7.15 o 
  -6   1   1     1418.16     1366.64     11.13 o 
  -5   1   1     3134.54     3074.45     28.88 o 
  -4   1   1    10367.42    10421.47     68.10 o 
  -3   1   1     6623.88     6514.13     46.81 o 
  -2   1   1     2597.17     2547.98     23.69 o 
  -1   1   1     2993.21     3150.06     23.03 o 
   0   1   1      636.97      615.31      6.38 o 
   1   1   1      311.36      294.35      3.57 o 
   2   1   1     7007.90     6850.45     40.03 o 
   3   1   1     5572.85     5483.09     41.62 o 
   4   1   1       34.76       29.10      3.03 o 
   5   1   1    11102.60    10866.67    145.76 o 
   6   1   1     2528.05     2378.72     31.35 o 
   7   1   1     4400.39     4742.82     30.77 o 
   8   1   1      547.40      515.40      7.37 o 
   9   1   1     6148.89     6206.95     39.98 o 
  10   1   1      273.44      302.07      6.17 o 
  11   1   1      651.22      697.18      9.05 o 
  12   1   1      125.04      137.13      5.01 o 
  13   1   1     1518.38     1428.46     14.37 o 
  14   1   1       14.89       11.69      4.09 o 
  15   1   1        3.83       13.71      5.66 o 
  16   1   1       31.18       29.85      6.98 o 
  17   1   1      235.35      223.46     11.09 o 
  18   1   1       23.64       33.02      8.78 o 
  19   1   1       78.94       54.95     12.05 o 
  20   1   1        0.11       11.25     12.90 o 
  21   1   1      212.59      260.68     19.96 o 
  22   1   1       44.19       54.58     14.01 o 
 -22   2   1      104.16      100.28     15.43 o 
 -21   2   1       44.96       39.91     12.74 o 
 -20   2   1      155.29      165.95     16.47 o 
 -19   2   1      603.17      608.39     24.57 o 
 -18   2   1      415.05      469.23     21.29 o 
 -17   2   1      172.13      143.67     13.76 o 
 -16   2   1       62.49       63.33      7.04 o 
 -15   2   1       18.65       11.96      5.40 o 
 -14   2   1      906.52      836.31     11.90 o 
 -13   2   1      172.89      194.24      6.51 o 
 -12   2   1     1187.10     1154.50     13.32 o 
 -11   2   1      134.61      168.22      5.56 o 
 -10   2   1        8.17        6.35      2.99 o 
  -9   2   1     7770.40     8086.88     56.51 o 
  -8   2   1     1452.76     1419.28     13.56 o 
  -7   2   1     2076.60     2115.97     17.60 o 
  -6   2   1      581.52      526.75      8.38 o 
  -5   2   1     1939.49     1897.90     16.94 o 
  -4   2   1     2354.29     2356.48     19.69 o 
  -3   2   1    12032.16    12258.99     94.99 o 
  -2   2   1     9315.45     9279.13     72.81 o 
  -1   2   1    36702.68    35442.32    230.12 o 
   0   2   1    36671.74    35444.61    271.05 o 
   1   2   1      573.69      588.12      6.40 o 
   2   2   1      745.35      685.51      7.19 o 
   3   2   1       31.00       44.56      2.46 o 
   4   2   1       94.88      102.34      3.40 o 
   5   2   1      685.00      633.31      9.83 o 
   6   2   1     1783.39     1661.23     18.18 o 
   7   2   1     6481.83     6334.71     45.38 o 
   8   2   1      837.25      749.45      9.18 o 
   9   2   1      387.24      401.87      7.15 o 
  10   2   1     2883.80     2986.10     23.75 o 
  11   2   1      216.83      254.65      6.52 o 
  12   2   1      899.98      948.27     11.86 o 
  13   2   1      662.14      652.92     12.17 o 
  14   2   1      597.26      605.23     13.24 o 
  15   2   1      190.68      168.43      7.76 o 
  16   2   1       48.21       48.11      9.10 o 
  17   2   1      229.12      262.39     11.88 o 
  18   2   1       12.69       12.01      8.17 o 
  19   2   1       13.36       14.80     11.91 o 
  20   2   1       96.55      110.78     14.89 o 
  21   2   1       98.51       86.68     14.42 o 
  22   2   1       36.24       24.15     15.64 o 
 -22   3   1        5.70        2.68     12.47 o 
 -21   3   1       15.98       30.32     12.37 o 
 -20   3   1      152.17      133.29     15.61 o 
 -19   3   1       67.39       75.82     12.85 o 
 -18   3   1       17.56        2.13     10.02 o 
 -17   3   1     1311.71     1236.32     30.88 o 
 -16   3   1       13.28        6.61      4.98 o 
 -15   3   1      207.36      165.04      9.12 o 
 -14   3   1      918.66      932.39     13.22 o 
 -13   3   1      925.85      877.00     12.34 o 
 -12   3   1      435.14      453.94      8.85 o 
 -11   3   1      182.09      198.05      7.52 o 
 -10   3   1      542.19      534.16      8.78 o 
  -9   3   1     5848.59     6128.12     44.75 o 
  -8   3   1     1080.40     1145.70     18.89 o 
  -7   3   1      173.38      206.44      5.41 o 
  -6   3   1     1032.07     1063.06     12.23 o 
  -5   3   1       70.59       60.90      3.52 o 
  -4   3   1      128.58      128.05     10.20 o 
  -3   3   1       90.26       99.15      3.97 o 
  -2   3   1     7028.24     7165.60     52.35 o 
  -1   3   1    25569.27    25032.81    190.96 o 
   0   3   1     4473.69     4630.20     43.22 o 
   1   3   1       70.22       79.01      5.51 o 
   2   3   1       76.08       52.64      2.65 o 
   3   3   1     1788.10     1803.70     17.67 o 
   4   3   1     2710.82     2645.58     22.50 o 
   5   3   1      455.23      452.60      6.67 o 
   6   3   1      220.20      224.48      4.86 o 
   7   3   1      148.80      206.68      6.64 o 
   8   3   1      331.34      314.41      7.96 o 
   9   3   1      989.61      999.44     12.41 o 
  10   3   1      887.26      850.50     11.83 o 
  11   3   1      377.88      402.75      8.74 o 
  12   3   1      808.04      783.95     13.41 o 
  13   3   1        6.01        0.65      4.57 o 
  14   3   1       54.12       60.38      6.21 o 
  15   3   1      702.65      671.92     13.67 o 
  16   3   1      260.09      260.72     10.03 o 
  17   3   1       37.02       29.82      7.52 o 
  18   3   1        3.29        0.11      9.85 o 
  19   3   1      202.34      145.09     15.81 o 
  20   3   1        2.25       15.19     11.80 o 
  21   3   1       57.32       76.17     14.26 o 
 -21   4   1        1.54       -7.68     11.29 o 
 -20   4   1        0.06      -10.45     10.45 o 
 -19   4   1       17.74       18.64     11.19 o 
 -18   4   1       40.89       41.51     13.96 o 
 -17   4   1       32.84       24.50     10.39 o 
 -16   4   1       24.99       20.34      5.59 o 
 -15   4   1       29.70       28.21      5.55 o 
 -14   4   1      136.52      151.17      8.14 o 
 -13   4   1        1.86        4.75      4.07 o 
 -12   4   1      146.10      162.38      6.43 o 
 -11   4   1      436.02      442.05     11.22 o 
 -10   4   1       89.16       96.83      5.04 o 
  -9   4   1     2019.51     2000.59     19.04 o 
  -8   4   1      497.97      486.42      7.38 o 
  -7   4   1      954.81     1009.95     11.39 o 
  -6   4   1      519.40      498.87     13.10 o 
  -5   4   1     1382.18     1504.80     19.08 o 
  -4   4   1      213.97      233.89      7.18 o 
  -3   4   1      536.69      552.60      8.69 o 
  -2   4   1     4342.22     4429.03     34.28 o 
  -1   4   1      251.57      270.14      7.32 o 
   0   4   1      793.86      798.05     12.40 o 
   1   4   1     5250.05     5192.97     39.31 o 
   2   4   1        0.82        2.19      2.00 o 
   3   4   1       73.18       91.17      4.18 o 
   4   4   1     1848.74     1926.20     17.08 o 
   5   4   1      340.24      319.41      6.44 o 
   6   4   1     1553.06     1706.66     15.08 o 
   7   4   1     1950.34     1992.56     17.03 o 
   8   4   1     6868.60     7004.27     47.42 o 
   9   4   1      166.22      166.20      6.63 o 
  10   4   1        5.35        5.98      3.94 o 
  11   4   1      429.19      427.53     10.27 o 
  12   4   1      561.49      540.42     11.78 o 
  13   4   1     1947.08     1913.73     25.54 o 
  14   4   1       67.04       60.40      6.51 o 
  15   4   1      268.06      258.20      9.98 o 
  16   4   1      137.74      130.35      8.28 o 
  17   4   1      259.28      259.77     12.36 o 
  18   4   1        5.35       -2.15     15.96 o 
  19   4   1        1.32       -1.20     10.61 o 
  20   4   1       26.04       29.22     12.16 o 
  21   4   1       56.90       37.94     13.15 o 
 -21   5   1        0.09        6.90     12.28 o 
 -20   5   1      112.29       87.34     14.42 o 
 -19   5   1      152.81      168.58     16.47 o 
 -18   5   1        7.68        0.83     10.13 o 
 -17   5   1        2.37       -6.74      6.74 o 
 -16   5   1      194.30      168.39      8.75 o 
 -15   5   1      735.41      710.10     19.55 o 
 -14   5   1      182.89      188.03     16.00 o 
 -13   5   1     1214.54     1165.61     17.02 o 
 -12   5   1      113.41      106.21      6.63 o 
 -11   5   1      532.14      537.50     15.25 o 
 -10   5   1       62.31       73.78      3.97 o 
  -9   5   1     1305.75     1322.21     13.54 o 
  -8   5   1     1016.29     1047.37     12.50 o 
  -7   5   1      590.90      514.28     10.42 o 
  -6   5   1      173.63      163.56      5.43 o 
  -5   5   1     5509.61     5724.97     41.77 o 
  -4   5   1     1228.25     1182.08     15.17 o 
  -3   5   1        0.05       -1.43      2.61 o 
  -2   5   1     5004.38     5037.47     36.54 o 
  -1   5   1    12610.72    12778.96    101.92 o 
   0   5   1      473.05      498.96      8.79 o 
   1   5   1      571.24      598.28     11.31 o 
   2   5   1      104.95       86.47      3.94 o 
   3   5   1      221.94      231.95      6.18 o 
   4   5   1     2289.26     2354.31     22.99 o 
   5   5   1     2101.56     2144.74     19.44 o 
   6   5   1      334.22      332.08      7.20 o 
   7   5   1        2.54        3.86      2.77 o 
   8   5   1       72.87       84.78      4.31 o 
   9   5   1        0.44        0.91      2.71 o 
  10   5   1      266.85      257.88      8.78 o 
  11   5   1        5.36       -3.14      4.41 o 
  12   5   1      905.91      856.01     14.83 o 
  13   5   1      324.98      320.82     10.56 o 
  14   5   1      215.69      218.37      9.59 o 
  15   5   1        0.49       -5.36      5.36 o 
  16   5   1        0.13        9.03      6.46 o 
  17   5   1       46.09       34.24      6.94 o 
  18   5   1        7.51       17.83     24.32 o 
  19   5   1        0.01      -14.25     14.25 o 
  20   5   1       19.91       16.85     15.15 o 
 -20   6   1       20.29       20.85     12.40 o 
 -19   6   1      364.33      367.50     21.69 o 
 -18   6   1      571.35      625.87     31.08 o 
 -17   6   1        3.29        8.41      7.81 o 
 -16   6   1      296.77      326.33     11.42 o 
 -15   6   1      170.41      201.00      9.44 o 
 -14   6   1      248.11      217.18      9.36 o 
 -13   6   1        0.90        2.24      5.04 o 
 -12   6   1      306.94      303.52     10.29 o 
 -11   6   1      661.18      622.93     10.21 o 
 -10   6   1       42.83       63.21      5.81 o 
  -9   6   1     1629.80     1568.21     18.44 o 
  -8   6   1      935.26      959.98     13.61 o 
  -7   6   1     1630.20     1688.46     18.75 o 
  -6   6   1      225.42      260.37      7.91 o 
  -5   6   1       95.72       90.76      5.02 o 
  -4   6   1      551.01      579.15      9.55 o 
  -3   6   1        5.00        9.94      2.89 o 
  -2   6   1     3580.76     3634.74     30.84 o 
  -1   6   1     5602.48     5498.12     48.92 o 
   0   6   1    10796.24    10803.82     88.55 o 
   1   6   1      685.39      691.33     14.76 o 
   2   6   1     2113.16     2169.45     20.02 o 
   3   6   1      113.29      125.78      5.52 o 
   4   6   1      306.19      328.29      8.41 o 
   5   6   1     2970.67     3006.39     30.05 o 
   6   6   1       12.08       22.80      3.60 o 
   7   6   1      229.55      219.85      7.24 o 
   8   6   1     1717.52     1713.76     17.95 o 
   9   6   1      143.09      152.75      5.90 o 
  10   6   1     2351.00     2381.71     25.79 o 
  11   6   1      468.48      478.54     11.68 o 
  12   6   1      250.81      263.07      9.86 o 
  13   6   1      149.69      150.04      8.32 o 
  14   6   1      352.42      335.42     11.40 o 
  15   6   1       11.09        8.94      6.02 o 
  16   6   1       39.10       38.62      6.96 o 
  17   6   1       68.56       73.74      8.18 o 
  18   6   1        0.60        2.89      8.17 o 
  19   6   1        1.69       -5.88     10.49 o 
  20   6   1       13.76       19.29     12.60 o 
 -20   7   1      104.84      125.30     16.95 o 
 -19   7   1       18.83       29.46     13.61 o 
 -18   7   1       35.19       33.67      9.49 o 
 -17   7   1      258.22      292.19     15.26 o 
 -16   7   1        0.16       -5.81      5.81 o 
 -15   7   1      832.82      816.12     16.30 o 
 -14   7   1      189.11      182.95      9.23 o 
 -13   7   1       30.48       34.33      6.34 o 
 -12   7   1      133.57      139.74      7.87 o 
 -11   7   1       11.32        4.03      3.86 o 
 -10   7   1       99.86      102.53      6.12 o 
  -9   7   1      534.79      540.25     11.33 o 
  -8   7   1      194.04      192.49      7.30 o 
  -7   7   1       60.97       64.12      5.42 o 
  -6   7   1       14.82        9.02      4.12 o 
  -5   7   1        2.07       -0.24      3.66 o 
  -4   7   1       71.05       68.27      5.63 o 
  -3   7   1      728.36      759.35     13.02 o 
  -2   7   1      573.92      562.55     10.90 o 
  -1   7   1     3677.88     3748.58     47.85 o 
   0   7   1     2491.98     2502.48     35.25 o 
   1   7   1      117.39      129.25     11.10 o 
   2   7   1      527.05      477.69      9.39 o 
   3   7   1      335.05      365.07     12.79 o 
   4   7   1      294.45      287.27      8.43 o 
   5   7   1      843.94      826.55     17.08 o 
   6   7   1      220.44      219.20      7.51 o 
   7   7   1       33.78       36.97      4.52 o 
   8   7   1      234.36      229.22      7.51 o 
   9   7   1      147.18      143.05      6.67 o 
  10   7   1      182.34      176.30      7.04 o 
  11   7   1      266.53      247.83     14.68 o 
  12   7   1      318.33      316.10     10.91 o 
  13   7   1       21.45       18.69      6.11 o 
  14   7   1      148.32      144.58      9.02 o 
  15   7   1      139.38      138.93      9.16 o 
  16   7   1        4.07       -0.31      6.54 o 
  17   7   1        0.01       -5.08      6.64 o 
  18   7   1       75.73       67.15     10.44 o 
  19   7   1      151.16      162.99     25.71 o 
 -19   8   1       19.84       22.04      9.87 o 
 -18   8   1       40.15       48.58     10.38 o 
 -17   8   1        2.19        3.28      8.42 o 
 -16   8   1        0.13       -0.80      6.80 o 
 -15   8   1      125.06      121.39      9.86 o 
 -14   8   1       42.06       33.05      6.74 o 
 -13   8   1        3.11       -3.52      5.71 o 
 -12   8   1       20.09       22.51      5.88 o 
 -11   8   1        0.11       -2.31      4.91 o 
 -10   8   1        3.84        5.81      4.61 o 
  -9   8   1        3.18       10.80      4.95 o 
  -8   8   1      115.13      118.45      6.97 o 
  -7   8   1      180.95      178.94     11.97 o 
  -6   8   1       31.88       38.84      5.23 o 
  -5   8   1      128.57      134.59      7.72 o 
  -4   8   1        1.47        3.24      3.80 o 
  -3   8   1       44.77       47.04      4.64 o 
  -2   8   1      124.87      129.01      9.26 o 
  -1   8   1        1.03       -4.90      4.90 o 
   0   8   1        2.00      -10.54     10.60 o 
   1   8   1      457.83      389.26     13.81 o 
   2   8   1      104.89      125.13     10.39 o 
   3   8   1      881.69      887.56     13.71 o 
   4   8   1      185.17      182.90      8.31 o 
   5   8   1       86.79       82.86      5.74 o 
   6   8   1       88.73       85.08      5.95 o 
   7   8   1       54.21       54.30      5.29 o 
   8   8   1       14.44        6.60      4.37 o 
   9   8   1      497.98      463.66     10.41 o 
  10   8   1        4.34       -3.90      4.08 o 
  11   8   1        2.75       -2.33      5.29 o 
  12   8   1        5.54        2.68      5.57 o 
  13   8   1       43.42       37.91      6.78 o 
  14   8   1        1.46        3.69      6.28 o 
  15   8   1       15.13       20.25      6.89 o 
  16   8   1        0.47       -6.19      6.19 o 
  17   8   1        4.53        2.70      7.73 o 
  18   8   1       13.03        6.58     11.74 o 
 -18   9   1       22.01       17.03      9.68 o 
 -17   9   1      126.16      144.99     12.90 o 
 -16   9   1        0.65       -8.13      8.13 o 
 -15   9   1      132.51      135.37     10.39 o 
 -14   9   1      226.02      248.12     12.15 o 
 -13   9   1      227.64      236.91     11.61 o 
 -12   9   1       42.96       33.97      7.11 o 
 -11   9   1      179.50      176.27      9.80 o 
 -10   9   1      443.91      462.16     12.99 o 
  -9   9   1      359.23      400.78     17.38 o 
  -8   9   1     1690.14     1666.47     22.99 o 
  -7   9   1      373.63      387.58     13.73 o 
  -6   9   1       36.43       36.30      5.59 o 
  -5   9   1       39.88       34.10      5.26 o 
  -4   9   1     1729.13     1659.21     22.85 o 
  -3   9   1      232.16      240.55     15.66 o 
  -2   9   1     2238.71     2174.08     34.55 o 
  -1   9   1     1703.65     1670.27     38.08 o 
   0   9   1      489.84      440.27     35.55 o 
   1   9   1      125.47      146.23      9.67 o 
   2   9   1       58.73       72.24      7.95 o 
   3   9   1       26.61       26.66      6.97 o 
   4   9   1       30.64       28.14      4.89 o 
   5   9   1       84.76       80.21      7.41 o 
   6   9   1       37.42       37.61      5.28 o 
   7   9   1       54.74       51.85      5.51 o 
   8   9   1       20.27       17.64      4.96 o 
   9   9   1       83.83       83.81      6.05 o 
  10   9   1       51.04       50.56      5.52 o 
  11   9   1       18.96        8.13      5.88 o 
  12   9   1       40.25       50.12      7.18 o 
  13   9   1      119.04      119.53     10.13 o 
  14   9   1      424.39      439.12     14.03 o 
  15   9   1       94.09       91.64     10.41 o 
  16   9   1        0.04        4.12      7.23 o 
  17   9   1        4.70        4.72      9.40 o 
 -17  10   1        3.90      -10.29     19.84 o 
 -16  10   1        3.55       -4.50      8.76 o 
 -15  10   1       11.28        4.47      7.77 o 
 -14  10   1      370.55      377.31     14.64 o 
 -13  10   1      145.24      161.72     10.65 o 
 -12  10   1       20.54       22.01      7.12 o 
 -11  10   1        0.99       -3.86      8.47 o 
 -10  10   1       57.38       59.09      6.89 o 
  -9  10   1      134.21      152.15      8.62 o 
  -8  10   1      170.86      199.09      9.22 o 
  -7  10   1      106.15       89.10      7.50 o 
  -6  10   1       26.11       11.70      6.40 o 
  -5  10   1      472.89      443.71     15.54 o 
  -4  10   1       19.11       14.80      6.98 o 
  -3  10   1      135.41      136.64     16.74 o 
  -2  10   1      335.60      300.95     13.98 o 
  -1  10   1      702.46      695.49     18.95 o 
   0  10   1     2526.17     2431.59     37.46 o 
   1  10   1      420.49      422.27     28.74 o 
   2  10   1      141.11      133.64     12.18 o 
   3  10   1      241.55      243.03     12.14 o 
   4  10   1       94.98       99.67      8.95 o 
   5  10   1      473.15      505.33     16.75 o 
   6  10   1      238.03      268.39     13.70 o 
   7  10   1      618.98      645.99     17.06 o 
   8  10   1      342.51      334.12     12.51 o 
   9  10   1      146.02      182.35      9.37 o 
  10  10   1      278.33      298.67     16.92 o 
  11  10   1        0.44       13.66      6.94 o 
  12  10   1       50.89       55.23      8.69 o 
  13  10   1      215.72      216.62     12.40 o 
  14  10   1       14.27       13.71      8.32 o 
  15  10   1       18.60        3.42      8.25 o 
  16  10   1       49.29       54.63     10.90 o 
 -15  11   1       20.65       12.95     13.05 o 
 -14  11   1        0.11       -4.79      9.73 o 
 -13  11   1        8.58       12.41     12.38 o 
 -12  11   1       20.19       26.31     10.12 o 
 -11  11   1      185.69      204.47     19.87 o 
 -10  11   1        0.19        4.72     11.04 o 
  -9  11   1      225.58      223.76     14.49 o 
  -8  11   1      182.21      198.79     14.42 o 
  -7  11   1      123.60      118.27     13.27 o 
  -6  11   1       23.67       12.51      9.33 o 
  -5  11   1        0.50        1.24      8.60 o 
  -4  11   1       68.90       67.94     11.86 o 
  -3  11   1        0.26       10.62      9.05 o 
  -2  11   1       71.96       79.86     12.24 o 
  -1  11   1      975.11      905.14     30.32 o 
   0  11   1       71.43       75.18     12.51 o 
   1  11   1       89.83       72.77     19.82 o 
   2  11   1       79.51       72.67     11.84 o 
   3  11   1      106.21       91.98     14.79 o 
   4  11   1      276.12      241.69     17.85 o 
   5  11   1      105.47      113.87     13.24 o 
   6  11   1        9.10        8.26      8.94 o 
   7  11   1       54.74       55.51      9.72 o 
   8  11   1        1.79       -0.16      7.68 o 
   9  11   1       34.81       28.21      9.42 o 
  10  11   1        5.15        3.28     11.21 o 
  11  11   1       15.72       14.51     10.16 o 
  12  11   1       14.69        8.51     13.00 o 
  13  11   1       12.76        1.43     12.96 o 
  14  11   1        2.91       16.78     11.26 o 
  15  11   1       46.32       51.52     19.58 o 
 -13  12   1        0.44        4.23     10.85 o 
 -12  12   1        0.02       -0.06     10.21 o 
 -11  12   1       52.70       13.36     28.62 o 
 -10  12   1       38.11       47.32     19.15 o 
  -9  12   1       99.36       95.89     15.95 o 
  -8  12   1       41.48       43.27      9.73 o 
  -7  12   1      109.45      120.63     14.67 o 
  -6  12   1      197.38      180.54     16.59 o 
  -5  12   1       88.01       88.70     13.11 o 
  -4  12   1        0.94        2.64     12.38 o 
  -3  12   1        0.70        0.46      9.35 o 
  -2  12   1      241.60      220.65     48.11 o 
  -1  12   1      151.23      134.45     15.46 o 
   0  12   1       71.98       59.94     12.90 o 
   1  12   1      180.87      199.59     17.78 o 
   2  12   1        7.08       14.60     10.32 o 
   3  12   1       30.20       14.25     10.09 o 
   4  12   1       24.50       21.70     10.45 o 
   5  12   1      129.89      110.25     14.22 o 
   6  12   1        2.87       -3.16      9.31 o 
   7  12   1       26.90       35.88     10.01 o 
   8  12   1       90.19      112.69     12.40 o 
   9  12   1        0.68        5.70     12.79 o 
  10  12   1        0.04       12.16     10.68 o 
  11  12   1       38.22       40.02     11.71 o 
  12  12   1       12.59       16.84     11.89 o 
  13  12   1        0.39        3.81     11.34 o 
 -11  13   1      140.57      136.79     19.58 o 
 -10  13   1       36.67       46.55     15.72 o 
  -9  13   1       38.12       54.15     15.00 o 
  -8  13   1      306.97      284.98     17.94 o 
  -7  13   1      153.84      165.38     17.10 o 
  -6  13   1        0.01       15.25     11.04 o 
  -5  13   1       39.39       34.39     12.07 o 
  -4  13   1      294.17      267.96     20.19 o 
  -3  13   1        0.23       -0.17     10.02 o 
  -2  13   1      167.76      154.57     16.83 o 
  -1  13   1      759.60      797.90     31.60 o 
   0  13   1      113.74      119.82     15.75 o 
   1  13   1       97.15       94.29     15.22 o 
   2  13   1       71.56       99.78     14.78 o 
   3  13   1      176.28      168.03     17.10 o 
   4  13   1        0.05        7.76     10.54 o 
   5  13   1       73.21       94.81     14.69 o 
   6  13   1      135.06      154.43     16.88 o 
   7  13   1       14.81       25.80     14.35 o 
   8  13   1       12.14       12.72      9.83 o 
   9  13   1      246.22      277.84     28.13 o 
  10  13   1       12.86        9.81     11.12 o 
  11  13   1        0.39      -12.35     13.74 o 
  -8  14   1       44.16       34.28     11.48 o 
  -7  14   1       19.91        7.43     18.45 o 
  -6  14   1        3.38       13.03     12.44 o 
  -5  14   1       22.10        3.99     11.51 o 
  -4  14   1       51.63       43.04     14.72 o 
  -3  14   1        0.13        7.80     11.46 o 
  -2  14   1      113.68      109.11     15.96 o 
  -1  14   1       53.79       28.58     12.58 o 
   0  14   1      551.47      489.67     26.67 o 
   1  14   1        0.28        7.24     14.33 o 
   2  14   1       26.92       26.27     12.36 o 
   3  14   1       13.69       -4.66     10.76 o 
   4  14   1       63.38       51.57     13.56 o 
   5  14   1      302.59      297.61     22.02 o 
   6  14   1       27.72       32.39     13.44 o 
   7  14   1       91.54      108.78     13.39 o 
   8  14   1       38.61       31.03     26.68 o 
  -3  15   1        0.44       17.92     12.32 o 
  -2  15   1       36.39       20.30     18.01 o 
  -1  15   1      245.58      202.93     19.62 o 
   0  15   1        6.98        9.52     18.40 o 
   1  15   1        3.73      -10.40     12.95 o 
   2  15   1        5.16       13.01     19.38 o 
 -22   0   2      147.58      146.93     29.38 o 
 -21   0   2        9.01       15.88     20.23 o 
 -20   0   2      820.78      872.75     49.46 o 
 -19   0   2       49.77       40.24     20.00 o 
 -18   0   2     1939.44     1955.73     75.93 o 
 -17   0   2      483.03      420.24     24.44 o 
 -16   0   2       85.75       70.62      8.44 o 
 -15   0   2        0.35        1.51      7.62 o 
 -14   0   2     1138.09     1008.27     18.27 o 
 -13   0   2      163.47      158.79      5.76 o 
 -12   0   2     1772.42     1858.72     19.43 o 
 -11   0   2      801.16      792.45     10.54 o 
 -10   0   2     1947.46     2082.39     20.25 o 
  -9   0   2     8110.38     8617.77     69.03 o 
  -8   0   2     3519.03     3261.65     28.12 o 
  -7   0   2       60.10       57.63      2.53 o 
  -6   0   2      687.92      715.95     12.28 o 
  -5   0   2      249.95      250.68     21.17 o 
  -4   0   2     2087.09     2179.81     25.46 o 
  -3   0   2    23562.50    22665.04    314.65 o 
  -2   0   2    14427.65    14094.69    137.76 o 
  -1   0   2    24372.20    23346.18    209.45 o 
   0   0   2     5174.39     4946.59     47.58 o 
   1   0   2     5997.28     5867.63     47.22 o 
   2   0   2    14039.00    13459.56    116.58 o 
   3   0   2    14373.90    14423.05    125.25 o 
   4   0   2      265.63      342.27      9.29 o 
   5   0   2     6608.08     6867.65    213.53 o 
   6   0   2     4420.65     4532.58     69.81 o 
   7   0   2      145.94      181.85     13.77 o 
   8   0   2     2276.93     2012.07     29.48 o 
   9   0   2      632.43      617.42     24.06 o 
  10   0   2      397.29      327.26      8.30 o 
  11   0   2      172.21      183.51      9.31 o 
  12   0   2     1257.46     1391.77     20.31 o 
  13   0   2      524.47      565.04     20.64 o 
  14   0   2      295.42      289.64     17.13 o 
  15   0   2       17.76       16.02      8.82 o 
  16   0   2      635.87      587.85     20.45 o 
  17   0   2       47.12       40.09      9.88 o 
  18   0   2       84.13       62.08     15.41 o 
  19   0   2       10.27       -6.53     12.20 o 
  20   0   2       11.34       10.19     18.89 o 
  21   0   2        0.04       12.11     20.22 o 
 -22   1   2      208.26      252.47     24.51 o 
 -21   1   2        0.17       29.66     12.04 o 
 -20   1   2       63.62       66.48     12.95 o 
 -19   1   2      178.42      135.99     19.28 o 
 -18   1   2      141.11      163.92     15.04 o 
 -17   1   2      178.36      172.46     14.73 o 
 -16   1   2      461.55      363.98     15.86 o 
 -15   1   2      367.97      322.50      8.85 o 
 -14   1   2       66.54       72.05      5.46 o 
 -13   1   2      129.66      130.80      4.90 o 
 -12   1   2       22.22       13.69      2.87 o 
 -11   1   2      109.54      129.41      4.14 o 
 -10   1   2        0.25        4.08      2.34 o 
  -9   1   2      375.56      356.00      5.58 o 
  -8   1   2      191.57      240.87      4.72 o 
  -7   1   2      251.24      261.73      4.44 o 
  -6   1   2        0.13        5.22      1.62 o 
  -5   1   2      759.58      765.16      7.95 o 
  -4   1   2    13772.38    13844.11     97.43 o 
  -3   1   2    12145.77    11623.64     81.93 o 
  -2   1   2     6389.99     6226.43     48.96 o 
  -1   1   2     7929.11     8038.91     52.74 o 
   0   1   2     6726.50     6572.69     38.56 o 
   1   1   2     4718.75     4407.48     26.87 o 
   2   1   2     6719.02     6372.84     67.54 o 
   3   1   2     3885.78     3771.21     25.71 o 
   4   1   2    12155.82    12038.26     75.05 o 
   5   1   2        2.58        5.50      2.33 o 
   6   1   2        0.14       -2.34      2.34 o 
   7   1   2     3047.13     3110.73     23.74 o 
   8   1   2     3184.34     3479.34     32.64 o 
   9   1   2        0.46       -2.17      2.17 o 
  10   1   2      233.70      263.40      6.13 o 
  11   1   2       11.41       17.06      3.19 o 
  12   1   2       37.04       41.20      4.55 o 
  13   1   2      535.10      502.36     10.55 o 
  14   1   2      147.09      137.73      6.67 o 
  15   1   2      271.12      263.69     11.30 o 
  16   1   2      100.38       84.47      8.01 o 
  17   1   2        0.02       -5.76      6.69 o 
  18   1   2      210.31      211.67     11.82 o 
  19   1   2       86.83       86.36     15.89 o 
  20   1   2       94.40      118.43     20.03 o 
  21   1   2       13.42        6.12     11.69 o 
 -22   2   2        3.42       14.67     12.42 o 
 -21   2   2        7.59        9.29     11.73 o 
 -20   2   2       59.94       40.23     12.26 o 
 -19   2   2       62.66       69.49     12.67 o 
 -18   2   2        2.53        0.71      9.46 o 
 -17   2   2       32.58       20.81     11.15 o 
 -16   2   2       25.04       17.13      4.63 o 
 -15   2   2       90.71       87.44      8.63 o 
 -14   2   2       43.55       43.32      4.12 o 
 -13   2   2        4.57        2.34      3.18 o 
 -12   2   2       30.69       29.48      3.44 o 
 -11   2   2       17.75       18.43      2.98 o 
 -10   2   2       17.46       22.76      2.91 o 
  -9   2   2      403.51      429.47      6.82 o 
  -8   2   2      103.75      119.93      3.99 o 
  -7   2   2       65.40       60.54      3.50 o 
  -6   2   2      195.48      213.54      5.19 o 
  -5   2   2       27.58       50.50      2.87 o 
  -4   2   2      428.59      415.57      7.27 o 
  -3   2   2     4809.80     4847.63     39.80 o 
  -2   2   2     4459.88     4290.08     32.24 o 
  -1   2   2     1847.29     1838.07     15.33 o 
   0   2   2     2938.41     3029.62     23.62 o 
   1   2   2      291.91      293.41      5.18 o 
   2   2   2     1971.04     1888.42     14.35 o 
   3   2   2      710.27      719.55      7.56 o 
   4   2   2     2658.37     2629.98     19.30 o 
   5   2   2       35.52       36.49      3.29 o 
   6   2   2        2.53       -2.62      2.62 o 
   7   2   2      577.20      635.65      9.84 o 
   8   2   2      619.26      667.84      9.62 o 
   9   2   2       10.00        5.93      3.51 o 
  10   2   2      521.56      555.87     16.56 o 
  11   2   2      312.29      296.63     10.14 o 
  12   2   2      356.65      351.85      9.71 o 
  13   2   2       96.83      105.34      6.73 o 
  14   2   2      502.22      473.97     11.71 o 
  15   2   2      306.74      306.02     12.91 o 
  16   2   2      465.50      467.05     20.04 o 
  17   2   2        4.39       -2.77      6.75 o 
  18   2   2       55.87       42.68      9.39 o 
  19   2   2      102.01       92.13     15.38 o 
  20   2   2       23.70       16.05     11.19 o 
  21   2   2       17.02       16.61     12.11 o 
 -22   3   2      109.88      115.64     16.74 o 
 -21   3   2      149.43      166.16     16.90 o 
 -20   3   2       50.37       49.20     12.33 o 
 -19   3   2      199.76      188.74     16.44 o 
 -18   3   2      106.67      103.74     13.59 o 
 -17   3   2       95.39       82.29     12.17 o 
 -16   3   2      165.83      135.24      7.13 o 
 -15   3   2      836.71      784.73     13.31 o 
 -14   3   2      244.10      236.40      7.40 o 
 -13   3   2      658.44      632.15     10.18 o 
 -12   3   2      480.73      498.35     10.93 o 
 -11   3   2        5.17        4.25      3.01 o 
 -10   3   2      603.69      580.54      8.72 o 
  -9   3   2     2268.86     2386.18     20.46 o 
  -8   3   2        0.14       -2.00      2.50 o 
  -7   3   2      210.18      181.55      5.57 o 
  -6   3   2     1339.81     1210.26     11.94 o 
  -5   3   2      675.61      646.30      8.73 o 
  -4   3   2       38.12       40.63      3.18 o 
  -3   3   2     1839.53     1644.06     14.86 o 
  -2   3   2    21919.75    21942.69    169.81 o 
  -1   3   2      206.42      222.83      6.55 o 
   0   3   2     3558.14     3476.47     34.29 o 
   1   3   2     3215.23     3125.55     24.90 o 
   2   3   2      276.13      221.09      4.97 o 
   3   3   2      259.24      208.83      4.96 o 
   4   3   2     3470.89     3460.12     26.44 o 
   5   3   2     1356.64     1508.51     14.27 o 
   6   3   2      434.71      463.95      7.72 o 
   7   3   2      661.91      583.13     14.11 o 
   8   3   2      178.48      174.47      6.55 o 
   9   3   2       39.26       41.67      4.05 o 
  10   3   2      269.34      313.77     10.84 o 
  11   3   2        3.05        7.10      4.19 o 
  12   3   2       79.67       78.91      6.17 o 
  13   3   2      414.26      401.78     12.79 o 
  14   3   2      361.32      316.87     10.46 o 
  15   3   2       79.11       78.13      6.88 o 
  16   3   2        4.61        8.65      5.50 o 
  17   3   2      467.02      485.13     15.26 o 
  18   3   2        3.17       -7.31      7.31 o 
  19   3   2      160.50      121.87     24.84 o 
  20   3   2       51.55       62.22     13.08 o 
  21   3   2       81.01       98.24     15.43 o 
 -21   4   2      209.08      253.77     19.94 o 
 -20   4   2       56.18       45.19     12.45 o 
 -19   4   2       20.15       26.89     11.13 o 
 -18   4   2      833.92      844.57     27.18 o 
 -17   4   2        0.75        4.51      6.87 o 
 -16   4   2        0.53        0.23      5.72 o 
 -15   4   2      101.41      111.20      9.36 o 
 -14   4   2      668.89      627.26     12.37 o 
 -13   4   2     1013.49      973.90     13.25 o 
 -12   4   2      662.62      670.19     10.73 o 
 -11   4   2      652.10      586.54      9.69 o 
 -10   4   2     3861.96     3974.66     31.85 o 
  -9   4   2     2543.84     2595.47     22.59 o 
  -8   4   2     2298.28     2220.11     21.68 o 
  -7   4   2      607.48      556.64      8.39 o 
  -6   4   2     2766.61     2918.21     25.75 o 
  -5   4   2      327.09      323.05      8.91 o 
  -4   4   2     4598.44     4642.85     45.18 o 
  -3   4   2        0.43        7.92      3.19 o 
  -2   4   2       14.74       38.03      2.48 o 
  -1   4   2      193.75      231.64      7.11 o 
   0   4   2      964.61      862.06     13.25 o 
   1   4   2     1728.44     1549.10     19.24 o 
   2   4   2       50.74       69.55      3.61 o 
   3   4   2     1086.93      981.54     12.45 o 
   4   4   2     1238.27     1446.82     14.16 o 
   5   4   2      452.13      481.67      7.81 o 
   6   4   2     1114.70     1135.60     16.42 o 
   7   4   2       85.02       89.57      4.20 o 
   8   4   2      992.77      940.04     13.61 o 
   9   4   2       97.12      106.04      5.87 o 
  10   4   2       36.12       53.64      6.23 o 
  11   4   2       78.90       81.86      6.07 o 
  12   4   2      325.92      323.21     10.03 o 
  13   4   2       95.27       86.64      6.94 o 
  14   4   2     2279.00     2234.44     26.40 o 
  15   4   2      424.42      407.14     12.10 o 
  16   4   2      384.39      366.10     17.91 o 
  17   4   2      637.35      659.81     17.52 o 
  18   4   2      215.89      209.76     12.34 o 
  19   4   2        1.19      -11.36     11.36 o 
  20   4   2      257.95      223.29     19.03 o 
  21   4   2      297.20      268.87     20.84 o 
 -21   5   2       55.17       59.43     14.32 o 
 -20   5   2       35.89       42.25     24.78 o 
 -19   5   2       32.81       25.93     11.42 o 
 -18   5   2      176.22      184.48     12.53 o 
 -17   5   2      142.84      153.65     11.35 o 
 -16   5   2      147.62      124.81      8.94 o 
 -15   5   2     1024.03      995.97     21.90 o 
 -14   5   2      143.61      129.06      7.38 o 
 -13   5   2      284.84      276.53     12.97 o 
 -12   5   2        0.12        0.46      3.93 o 
 -11   5   2       91.36       85.70      4.29 o 
 -10   5   2     1616.25     1611.92     15.57 o 
  -9   5   2      207.97      236.74      6.26 o 
  -8   5   2       68.45       85.38      5.34 o 
  -7   5   2        0.85       -2.97      2.97 o 
  -6   5   2     2492.87     2502.87     28.77 o 
  -5   5   2     1020.61     1081.45     14.22 o 
  -4   5   2     1629.57     1819.35     19.63 o 
  -3   5   2     4449.32     4468.94     35.64 o 
  -2   5   2     5573.10     5881.87     50.34 o 
  -1   5   2      181.92      204.36      7.93 o 
   0   5   2        0.07        0.52      3.62 o 
   1   5   2      104.33       94.66      5.74 o 
   2   5   2      458.87      489.16      7.26 o 
   3   5   2        7.73       12.49      3.60 o 
   4   5   2       99.35      161.21      5.65 o 
   5   5   2      401.72      447.39      8.64 o 
   6   5   2      156.00      146.81      5.76 o 
   7   5   2      442.80      439.03      8.27 o 
   8   5   2      508.94      518.42      9.09 o 
   9   5   2        0.27       -2.80      2.80 o 
  10   5   2        4.64        6.33      4.72 o 
  11   5   2       15.97       12.04      5.71 o 
  12   5   2       55.93       50.22      6.10 o 
  13   5   2       22.62       21.32      5.91 o 
  14   5   2      425.42      425.82     13.25 o 
  15   5   2        1.54       -3.85      5.43 o 
  16   5   2       69.73       63.12      8.13 o 
  17   5   2        3.98        1.04      6.28 o 
  18   5   2       75.32       89.03     14.12 o 
  19   5   2      275.30      288.15     20.17 o 
  20   5   2       19.39       28.71     12.64 o 
 -20   6   2        0.29       -9.21     10.92 o 
 -19   6   2       22.22       16.63     11.56 o 
 -18   6   2        0.14        4.38     10.23 o 
 -17   6   2      105.16       95.58     10.45 o 
 -16   6   2       56.96       61.25      7.89 o 
 -15   6   2        0.10        2.31      5.53 o 
 -14   6   2       28.75       25.14      5.77 o 
 -13   6   2       30.79       23.69      5.62 o 
 -12   6   2      119.26      109.60      6.92 o 
 -11   6   2      175.44      170.42      8.17 o 
 -10   6   2      421.92      442.98     11.62 o 
  -9   6   2      711.41      647.24     12.73 o 
  -8   6   2       11.12        6.76      3.88 o 
  -7   6   2       21.08       33.40      4.05 o 
  -6   6   2      111.67      108.99      6.38 o 
  -5   6   2       64.51       58.12      4.63 o 
  -4   6   2      625.88      656.08     10.79 o 
  -3   6   2      116.77      126.06      6.77 o 
  -2   6   2        1.64        2.36      3.80 o 
  -1   6   2      500.46      502.79     11.09 o 
   0   6   2       14.97       17.12      5.15 o 
   1   6   2      356.73      402.57     12.19 o 
   2   6   2      342.58      369.36     11.54 o 
   3   6   2       82.26       91.12      7.66 o 
   4   6   2        1.18        0.66      3.29 o 
   5   6   2       24.81       25.81      3.73 o 
   6   6   2      251.00      276.70      8.40 o 
   7   6   2       51.95       52.63      4.25 o 
   8   6   2     1465.81     1404.35     16.12 o 
   9   6   2        0.02        1.72      3.39 o 
  10   6   2       69.15       62.45      4.66 o 
  11   6   2      173.64      157.09      8.13 o 
  12   6   2      127.31      141.32      8.16 o 
  13   6   2       32.86       32.43      6.26 o 
  14   6   2      220.73      218.47     10.01 o 
  15   6   2       23.26       24.91      6.51 o 
  16   6   2        0.76       -4.02      5.95 o 
  17   6   2       31.20       30.95      7.45 o 
  18   6   2       34.82       15.48      9.48 o 
  19   6   2        1.12       -1.21     11.24 o 
  20   6   2        1.21       12.48     12.66 o 
 -20   7   2       59.67       66.41     14.40 o 
 -19   7   2      108.07      110.51     12.05 o 
 -18   7   2        8.30       14.83     11.94 o 
 -17   7   2      468.00      522.10     19.28 o 
 -16   7   2       99.69       69.20      9.81 o 
 -15   7   2      236.16      244.04     11.38 o 
 -14   7   2       26.83       18.67      6.54 o 
 -13   7   2     1110.08     1063.24     19.13 o 
 -12   7   2      259.45      258.62     10.64 o 
 -11   7   2      311.95      330.09     10.05 o 
 -10   7   2       83.73       70.70      6.08 o 
  -9   7   2     3844.65     3849.24     41.96 o 
  -8   7   2      429.67      405.40     11.08 o 
  -7   7   2       21.62       18.74      4.79 o 
  -6   7   2     1686.65     1609.97     22.38 o 
  -5   7   2      224.48      185.68     12.65 o 
  -4   7   2       27.99       25.74      4.00 o 
  -3   7   2      221.88      206.60     10.12 o 
  -2   7   2     1101.24     1128.11     54.11 o 
  -1   7   2      138.76      135.57     10.67 o 
   0   7   2      141.63      123.45      7.59 o 
   1   7   2       65.34       52.93      5.86 o 
   2   7   2      587.15      525.06     12.81 o 
   3   7   2       71.75       66.68      4.45 o 
   4   7   2      260.11      259.89      8.26 o 
   5   7   2       27.20       33.69      4.36 o 
   6   7   2      276.33      280.01      8.49 o 
   7   7   2      397.55      368.36      8.87 o 
   8   7   2      160.22      165.84      6.61 o 
   9   7   2      159.11      152.22      6.63 o 
  10   7   2      566.47      515.26     13.11 o 
  11   7   2       30.64       28.03      5.99 o 
  12   7   2        1.79       -0.97      5.43 o 
  13   7   2      285.94      260.65     10.70 o 
  14   7   2      154.79      170.47      9.68 o 
  15   7   2       97.00       92.28      8.44 o 
  16   7   2        0.16       -6.23      6.23 o 
  17   7   2       62.25       49.97      8.25 o 
  18   7   2        6.97        9.40     10.00 o 
  19   7   2      146.41      140.04     19.88 o 
 -19   8   2       27.45       27.86     10.03 o 
 -18   8   2       85.23       70.29     10.72 o 
 -17   8   2       25.69       23.70      9.06 o 
 -16   8   2       80.23       83.58     10.35 o 
 -15   8   2        3.90        4.70      6.94 o 
 -14   8   2      395.75      389.77     13.73 o 
 -13   8   2        0.70        3.80      6.00 o 
 -12   8   2      674.34      656.88     15.91 o 
 -11   8   2      169.33      155.71      8.30 o 
 -10   8   2      274.58      322.47     11.73 o 
  -9   8   2     1889.79     1841.22     24.25 o 
  -8   8   2       84.00       89.29      6.59 o 
  -7   8   2      105.13       96.50      7.19 o 
  -6   8   2        9.58       19.27      4.73 o 
  -5   8   2       21.56       16.08      4.35 o 
  -4   8   2      651.43      630.53     12.54 o 
  -3   8   2      249.57      317.61     17.09 o 
  -2   8   2      538.08      510.18     15.97 o 
  -1   8   2      468.73      434.40     15.17 o 
   0   8   2        0.03       -5.30      5.30 o 
   1   8   2       86.75       66.85      6.70 o 
   2   8   2      175.36      151.93      8.54 o 
   3   8   2      908.52      827.62     17.00 o 
   4   8   2      563.97      551.58     11.23 o 
   5   8   2       77.81       78.62      5.68 o 
   6   8   2       93.51       86.98      5.75 o 
   7   8   2       14.11       16.10      6.54 o 
   8   8   2      801.63      819.54     13.21 o 
   9   8   2       80.16       87.83      5.93 o 
  10   8   2      317.24      343.96     10.51 o 
  11   8   2        0.27       -2.02      5.27 o 
  12   8   2      439.33      484.02     13.61 o 
  13   8   2        2.64        8.47      6.11 o 
  14   8   2      410.94      426.12     14.61 o 
  15   8   2       16.86        4.33      6.81 o 
  16   8   2       51.52       42.71      7.99 o 
  17   8   2      131.99      175.64     11.56 o 
  18   8   2        5.50       11.27      9.29 o 
 -18   9   2        0.07       -0.77      9.20 o 
 -17   9   2      261.21      266.25     23.58 o 
 -16   9   2      159.02      151.10     17.02 o 
 -15   9   2        0.73       -3.47      7.72 o 
 -14   9   2        0.66       -3.11      6.60 o 
 -13   9   2        6.75        9.28      6.57 o 
 -12   9   2        4.40       -1.51      5.97 o 
 -11   9   2        0.55        0.14      6.25 o 
 -10   9   2        0.79        4.27      5.19 o 
  -9   9   2      372.26      377.53     12.16 o 
  -8   9   2       54.11       65.70      6.86 o 
  -7   9   2      194.38      162.99      8.64 o 
  -6   9   2        4.65        3.38      4.86 o 
  -5   9   2        0.02       -4.77      4.77 o 
  -4   9   2       91.13       90.63      8.61 o 
  -3   9   2      821.21      787.87     20.61 o 
  -2   9   2        0.53       -6.27      6.33 o 
  -1   9   2      682.10      635.64     25.10 o 
   0   9   2     1367.25     1271.13     25.46 o 
   1   9   2       26.66       18.98      6.96 o 
   2   9   2       96.31       80.67      8.52 o 
   3   9   2       75.39       83.78      7.75 o 
   4   9   2     1043.39      975.47     19.42 o 
   5   9   2       21.64       22.88      4.74 o 
   6   9   2        1.64       -4.89      5.14 o 
   7   9   2       55.05       52.64      5.79 o 
   8   9   2       18.96       11.94      4.54 o 
   9   9   2        7.69        6.52      4.51 o 
  10   9   2      123.47      135.74      8.40 o 
  11   9   2        1.86       -5.52      5.52 o 
  12   9   2       17.79       16.67      6.52 o 
  13   9   2      448.30      421.21     13.79 o 
  14   9   2       42.65       48.08      7.76 o 
  15   9   2        0.03        1.25      7.05 o 
  16   9   2        6.91       -5.21      7.13 o 
  17   9   2       66.74       73.30     10.47 o 
 -17  10   2       21.25        5.92     11.10 o 
 -16  10   2      140.39      153.10     15.34 o 
 -15  10   2       33.59       23.49     10.90 o 
 -14  10   2      337.59      338.33     21.10 o 
 -13  10   2       88.87      114.09     11.01 o 
 -12  10   2       56.74       48.56     10.57 o 
 -11  10   2      139.28      120.77     12.39 o 
 -10  10   2      426.38      383.16     14.87 o 
  -9  10   2      190.00      173.65     10.73 o 
  -8  10   2      373.38      396.36     16.42 o 
  -7  10   2      518.30      505.97     17.62 o 
  -6  10   2       64.16       69.94      8.73 o 
  -5  10   2      548.53      496.03     22.51 o 
  -4  10   2       93.74      117.33     14.67 o 
  -3  10   2       77.38       79.18     12.64 o 
  -2  10   2      112.81      101.28      9.94 o 
  -1  10   2      141.16      149.53     15.19 o 
   0  10   2      184.98      178.96     15.43 o 
   1  10   2      588.37      576.62     18.55 o 
   2  10   2      390.70      357.60     18.77 o 
   3  10   2      151.59      150.67     12.30 o 
   4  10   2      278.15      253.84     14.26 o 
   5  10   2       37.92       32.36      6.90 o 
   6  10   2       66.33       75.86      7.39 o 
   7  10   2      127.18      118.99     10.51 o 
   8  10   2        4.36       -0.27      5.34 o 
   9  10   2      106.91      124.55      8.09 o 
  10  10   2        3.27       12.97      7.20 o 
  11  10   2        9.87        2.88      7.10 o 
  12  10   2       57.52       68.05      9.08 o 
  13  10   2        2.60        6.03      7.92 o 
  14  10   2       19.44       18.76      8.69 o 
  15  10   2        8.14        2.08      8.47 o 
  16  10   2       23.53       18.53      9.06 o 
 -15  11   2      133.39      115.11     35.17 o 
 -14  11   2        2.80       -0.37     10.00 o 
 -13  11   2      107.63      112.15     13.70 o 
 -12  11   2      126.73      136.24     17.72 o 
 -11  11   2       63.45       73.67     19.20 o 
 -10  11   2       33.38       25.79     12.08 o 
  -9  11   2      269.57      282.90     13.61 o 
  -8  11   2        0.82        2.55      6.93 o 
  -7  11   2      170.13      145.42     11.60 o 
  -6  11   2       98.76       81.29     12.61 o 
  -5  11   2       27.11       26.65      8.45 o 
  -4  11   2        5.65        6.91      8.85 o 
  -3  11   2        0.83        7.93      9.20 o 
  -2  11   2        5.58       17.90     15.89 o 
  -1  11   2        8.87        3.76      9.20 o 
   0  11   2       94.99      110.03     13.84 o 
   1  11   2       43.19       45.02      8.29 o 
   2  11   2       92.19      100.30     10.04 o 
   3  11   2      710.29      734.75     21.12 o 
   4  11   2       17.84       23.05      7.61 o 
   5  11   2      594.68      592.50     19.44 o 
   6  11   2       70.54      104.29     10.37 o 
   7  11   2       88.78       81.38      9.70 o 
   8  11   2       59.00       56.12      8.91 o 
   9  11   2      217.26      236.84     10.68 o 
  10  11   2       14.45        7.55      7.45 o 
  11  11   2        5.54        3.07      7.60 o 
  12  11   2        5.52        4.87      8.18 o 
  13  11   2      817.94      859.35     21.65 o 
  14  11   2       26.71       27.82      9.58 o 
 -13  12   2       38.00       19.45     12.62 o 
 -12  12   2        1.12      -10.71     10.71 o 
 -11  12   2        1.29       -5.45     11.27 o 
 -10  12   2      277.33      247.56     21.78 o 
  -9  12   2      100.60       86.89     11.55 o 
  -8  12   2        0.07       -4.33     10.49 o 
  -7  12   2       31.78       29.09     10.79 o 
  -6  12   2       21.00       29.26     10.71 o 
  -5  12   2       76.24       88.59     21.24 o 
  -4  12   2        6.01       16.65      9.83 o 
  -3  12   2       11.24        2.06     18.65 o 
  -2  12   2      458.26      443.70     33.42 o 
  -1  12   2      190.69      167.83     16.98 o 
   0  12   2       54.14       55.74     17.31 o 
   1  12   2      240.11      269.63     19.65 o 
   2  12   2       32.98       21.02     14.48 o 
   3  12   2        0.16        6.90     14.02 o 
   4  12   2       48.92       35.65     10.91 o 
   5  12   2      203.19      184.09     16.45 o 
   6  12   2      401.72      431.61     79.92 o 
   7  12   2        6.90        4.17      8.98 o 
   8  12   2      178.35      196.87     12.83 o 
   9  12   2      203.63      200.98     16.44 o 
  10  12   2       22.22        9.20     10.57 o 
  11  12   2       88.91       93.69     13.94 o 
  12  12   2      110.61      109.32     19.87 o 
  13  12   2       35.62       19.71     16.16 o 
 -11  13   2        5.55       17.00     13.63 o 
 -10  13   2       16.45        2.39     13.22 o 
  -9  13   2        0.39      -18.22     18.22 o 
  -8  13   2      220.63      195.49     59.89 o 
  -7  13   2       20.99       14.85     24.07 o 
  -6  13   2        2.17       -6.64     15.56 o 
  -5  13   2        0.02        2.14     10.28 o 
  -4  13   2        0.86        9.37     10.58 o 
  -3  13   2        6.19       13.41     19.11 o 
  -2  13   2       34.91        9.19     14.66 o 
  -1  13   2      183.90      196.96     18.88 o 
   0  13   2       92.96       85.38     14.49 o 
   1  13   2       15.95       15.37     11.12 o 
   2  13   2        5.00        7.00     17.33 o 
   3  13   2       41.78       27.06     15.64 o 
   4  13   2        5.59        5.00     10.67 o 
   5  13   2      423.38      435.66     32.11 o 
   6  13   2      108.25       95.54     12.43 o 
   7  13   2        0.05       -3.59      9.38 o 
   8  13   2      237.09      236.78     18.01 o 
   9  13   2       89.16      115.87     15.18 o 
  10  13   2        8.72       24.30     14.76 o 
  -8  14   2       20.69       22.11     14.13 o 
  -7  14   2       29.72       21.76     12.42 o 
  -6  14   2        1.32      -10.45     10.45 o 
  -5  14   2        6.92       10.17     11.43 o 
  -4  14   2        2.79        5.42     11.19 o 
  -3  14   2        0.19       -1.50     11.53 o 
  -2  14   2        3.79        4.34     11.33 o 
  -1  14   2       42.32       45.11     13.66 o 
   0  14   2        2.76       10.34     11.79 o 
   1  14   2       39.25       48.35     13.80 o 
   2  14   2       25.68       17.36     12.50 o 
   3  14   2        1.28        7.53     11.81 o 
   4  14   2       46.97       42.55     13.38 o 
   5  14   2        2.20       -4.65     18.12 o 
   6  14   2        7.39        6.62     10.31 o 
   7  14   2       65.12       79.06     13.76 o 
  -2  15   2       87.69       89.90     16.14 o 
  -1  15   2       50.65       38.31     13.84 o 
   0  15   2      108.66      118.54     21.03 o 
   1  15   2       18.30       36.91     18.42 o 
 -22   1   3      125.10      182.80     22.80 o 
 -21   1   3       44.95       39.77     15.60 o 
 -20   1   3       18.50        3.78     11.01 o 
 -19   1   3        0.59        3.11     10.08 o 
 -18   1   3      299.99      296.93     18.22 o 
 -17   1   3       46.68       46.97     19.88 o 
 -16   1   3        0.52        3.33      8.50 o 
 -15   1   3      218.45      205.28      6.26 o 
 -14   1   3      261.35      267.86      5.68 o 
 -13   1   3        7.88       10.59      2.87 o 
 -12   1   3      121.35      123.88      3.86 o 
 -11   1   3      921.78      895.16      9.21 o 
 -10   1   3       26.10       28.21      2.57 o 
  -9   1   3        0.32       -2.22      3.25 o 
  -8   1   3       76.26       90.86      5.31 o 
  -7   1   3       25.94       25.80      3.63 o 
  -6   1   3      369.42      430.69      6.86 o 
  -5   1   3     3509.22     3473.58     26.81 o 
  -4   1   3      902.60     1009.49      8.70 o 
  -3   1   3      219.96      167.86      3.94 o 
  -2   1   3      166.39      186.46      4.03 o 
  -1   1   3    29132.41    28194.40    189.00 o 
   0   1   3     2027.85     1889.56     14.21 o 
   1   1   3      302.62      251.83      5.23 o 
   2   1   3      308.81      262.84      5.41 o 
   3   1   3     5842.34     5613.05     37.36 o 
   4   1   3      134.46      133.74      4.16 o 
   5   1   3       60.15       30.59      2.98 o 
   6   1   3        1.21       -0.90      2.64 o 
   7   1   3     1616.35     1705.81     23.08 o 
   8   1   3     1326.49     1372.58     14.15 o 
   9   1   3       98.72      110.47      5.71 o 
  10   1   3     1177.84     1123.64     18.02 o 
  11   1   3      170.08      170.61      7.69 o 
  12   1   3      136.90      151.67      6.87 o 
  13   1   3     2128.47     2088.83     22.80 o 
  14   1   3      930.30      879.27     14.32 o 
  15   1   3      276.06      269.67     10.98 o 
  16   1   3       15.69        9.99      9.83 o 
  17   1   3       28.19       35.08      7.87 o 
  18   1   3       83.44       77.54      9.36 o 
  19   1   3       90.63       73.48     13.22 o 
  20   1   3      196.87      159.17     16.78 o 
  21   1   3       19.49       21.95     14.66 o 
 -22   2   3      137.41      166.79     18.09 o 
 -21   2   3       10.12       34.48     12.59 o 
 -20   2   3      283.54      295.83     19.65 o 
 -19   2   3      333.94      311.65     19.35 o 
 -18   2   3      401.69      346.08     19.06 o 
 -17   2   3       30.79       13.59      9.23 o 
 -16   2   3     1124.08     1055.25     21.07 o 
 -15   2   3      288.89      295.90      9.42 o 
 -14   2   3       12.78       10.84      3.30 o 
 -13   2   3     1975.67     1873.23     17.34 o 
 -12   2   3      720.44      699.66      9.03 o 
 -11   2   3       10.14       18.64      3.24 o 
 -10   2   3      612.19      678.01      8.23 o 
  -9   2   3       55.76       45.05      2.73 o 
  -8   2   3       12.71        6.99      2.05 o 
  -7   2   3       43.79       31.23      2.84 o 
  -6   2   3     1916.37     1892.22     16.98 o 
  -5   2   3      131.92      172.80      4.58 o 
  -4   2   3     3187.59     2832.03     25.21 o 
  -3   2   3     2888.00     3012.74     26.44 o 
  -2   2   3     1235.87     1110.45     12.21 o 
  -1   2   3     3407.17     3099.62     22.74 o 
   0   2   3     1372.67     1508.54     13.06 o 
   1   2   3       36.91       47.14      2.70 o 
   2   2   3     6095.87     5947.12     38.96 o 
   3   2   3      156.37       96.50      3.45 o 
   4   2   3     2671.84     2855.97     23.08 o 
   5   2   3     3471.64     3785.31     29.50 o 
   6   2   3      380.06      311.34      7.06 o 
   7   2   3     1093.28     1099.58     12.95 o 
   8   2   3       97.21      117.07      5.49 o 
   9   2   3     3246.00     3148.72     33.08 o 
  10   2   3        0.28       -3.23      4.53 o 
  11   2   3      472.52      483.85     14.34 o 
  12   2   3     3922.44     3874.16     36.82 o 
  13   2   3        2.17       14.72      5.35 o 
  14   2   3       13.48        8.63      5.30 o 
  15   2   3       27.15       16.07      5.65 o 
  16   2   3      484.65      516.71     18.14 o 
  17   2   3        0.03        3.68      7.21 o 
  18   2   3      256.29      266.29     13.39 o 
  19   2   3      165.37      167.54     23.36 o 
  20   2   3       21.69       33.20     11.86 o 
  21   2   3       49.11       38.59     13.05 o 
 -22   3   3      264.91      303.23     21.64 o 
 -21   3   3       64.80       60.24     13.21 o 
 -20   3   3       19.83       19.14     15.79 o 
 -19   3   3       44.07       18.24     11.14 o 
 -18   3   3      128.40      126.56     14.17 o 
 -17   3   3        2.03       -3.92      6.23 o 
 -16   3   3       63.38       45.57      7.28 o 
 -15   3   3      517.53      505.63     14.73 o 
 -14   3   3       20.44       17.13      4.82 o 
 -13   3   3       50.84       54.78      4.20 o 
 -12   3   3      259.15      268.49      6.54 o 
 -11   3   3     1377.16     1384.29     14.09 o 
 -10   3   3      222.55      249.77      5.85 o 
  -9   3   3      395.90      367.38      6.61 o 
  -8   3   3      177.47      172.59      5.37 o 
  -7   3   3      128.01      132.45      4.80 o 
  -6   3   3      183.39      217.53      5.86 o 
  -5   3   3     1508.54     1458.97     15.93 o 
  -4   3   3     4057.69     4187.26     36.26 o 
  -3   3   3      673.02      581.05      8.70 o 
  -2   3   3     1619.86     1544.55     15.33 o 
  -1   3   3     9505.04     9466.67     75.35 o 
   0   3   3        1.04        1.45      2.14 o 
   1   3   3     1489.80     1445.33     13.15 o 
   2   3   3     2596.66     2586.17     20.91 o 
   3   3   3      111.00      105.40      3.95 o 
   4   3   3     1462.66     1465.50     14.25 o 
   5   3   3       11.56       20.53      2.94 o 
   6   3   3     1237.83     1380.61     16.11 o 
   7   3   3     1082.47     1136.38     13.44 o 
   8   3   3       33.80       45.55      5.06 o 
   9   3   3        5.42        8.57      4.58 o 
  10   3   3     1916.75     1829.09     23.70 o 
  11   3   3      602.13      583.02     12.15 o 
  12   3   3       96.96       97.47      6.96 o 
  13   3   3     1774.24     1754.87     22.45 o 
  14   3   3       65.31       66.13      6.85 o 
  15   3   3        0.02       -1.76      5.55 o 
  16   3   3       75.65       76.94     10.95 o 
  17   3   3       32.65       30.16      8.08 o 
  18   3   3      113.43       80.93      9.74 o 
  19   3   3       11.79       -4.40     20.74 o 
  20   3   3       87.70      102.18     34.11 o 
  21   3   3        0.78        1.43     11.96 o 
 -21   4   3        0.60      -11.13     11.13 o 
 -20   4   3       16.60       20.86     11.77 o 
 -19   4   3        0.09       -9.75      9.75 o 
 -18   4   3        5.30        6.15     10.04 o 
 -17   4   3       81.78       78.59      9.08 o 
 -16   4   3       27.87       16.96      6.99 o 
 -15   4   3       44.44       49.62      6.26 o 
 -14   4   3       47.28       46.57      7.70 o 
 -13   4   3        2.48        1.97      3.66 o 
 -12   4   3      521.34      504.22     11.40 o 
 -11   4   3      105.84      113.06      5.02 o 
 -10   4   3      308.24      286.70      7.39 o 
  -9   4   3      403.91      431.23      8.70 o 
  -8   4   3       23.26       17.00      3.43 o 
  -7   4   3       52.64       55.31      5.69 o 
  -6   4   3       18.17       28.01      3.71 o 
  -5   4   3     3027.98     3216.21     30.04 o 
  -4   4   3     1092.17     1147.18     13.95 o 
  -3   4   3      244.43      220.24      6.21 o 
  -2   4   3      665.55      719.42      8.57 o 
  -1   4   3       53.87       38.17      4.41 o 
   0   4   3      279.32      288.97      8.41 o 
   1   4   3      194.87      191.26      4.98 o 
   2   4   3      253.16      272.57      5.68 o 
   3   4   3      514.12      547.41      8.20 o 
   4   4   3       99.17      118.68      5.23 o 
   5   4   3     2599.74     2691.79     23.03 o 
   6   4   3       71.16       66.85      4.30 o 
   7   4   3       28.25       34.36      3.80 o 
   8   4   3       55.41       78.05      5.98 o 
   9   4   3      783.57      739.53     14.13 o 
  10   4   3       40.75       35.48      5.76 o 
  11   4   3        2.09       -3.83      4.62 o 
  12   4   3      114.61       90.73      7.49 o 
  13   4   3      185.29      172.97     11.79 o 
  14   4   3        0.04       -5.36      5.36 o 
  15   4   3       28.73       29.53      6.36 o 
  16   4   3       75.21       49.88      7.06 o 
  17   4   3        2.23        1.31      7.65 o 
  18   4   3       25.15       24.97      8.77 o 
  19   4   3        0.50      -10.68     10.68 o 
  20   4   3        1.21        9.31     11.95 o 
 -21   5   3       74.23       95.20     21.26 o 
 -20   5   3       10.62       -7.38     13.16 o 
 -19   5   3      239.18      235.31     18.11 o 
 -18   5   3       50.80       56.79      9.49 o 
 -17   5   3        0.06        7.18      7.09 o 
 -16   5   3      153.06      139.22     10.75 o 
 -15   5   3      768.78      742.03     15.85 o 
 -14   5   3      149.71      139.21      8.16 o 
 -13   5   3      217.81      230.95      8.09 o 
 -12   5   3      315.21      305.82      8.15 o 
 -11   5   3      191.87      180.68      9.29 o 
 -10   5   3      565.55      567.32     10.88 o 
  -9   5   3       11.82        4.40      3.58 o 
  -8   5   3      946.66      904.22     12.82 o 
  -7   5   3      116.31      150.89      5.88 o 
  -6   5   3        3.64        4.29      3.33 o 
  -5   5   3       26.57       44.58      4.51 o 
  -4   5   3      274.04      317.42      9.24 o 
  -3   5   3      119.86      115.92      6.20 o 
  -2   5   3      522.31      574.83     11.78 o 
  -1   5   3      863.66      794.04     14.09 o 
   0   5   3       69.48       84.32      8.36 o 
   1   5   3      577.15      573.42     12.04 o 
   2   5   3     1745.00     1737.42     16.92 o 
   3   5   3      253.32      217.88      6.81 o 
   4   5   3     1627.39     1754.95     18.42 o 
   5   5   3      308.07      296.93      7.61 o 
   6   5   3      783.22      815.48     12.00 o 
   7   5   3       29.30       24.83      3.77 o 
   8   5   3      274.23      293.50     13.25 o 
   9   5   3      141.03      120.47      7.52 o 
  10   5   3     1176.75     1116.08     18.39 o 
  11   5   3       45.80       43.49      5.80 o 
  12   5   3        6.65        4.18      5.48 o 
  13   5   3     1467.26     1442.82     25.83 o 
  14   5   3       53.78       62.88      7.71 o 
  15   5   3      472.76      502.13     13.83 o 
  16   5   3        0.71        0.75      6.19 o 
  17   5   3       82.15      107.89     12.43 o 
  18   5   3       87.13       90.69     10.47 o 
  19   5   3        0.07        5.93     17.81 o 
  20   5   3        3.03      -11.09     11.34 o 
 -20   6   3      108.90       88.49     14.21 o 
 -19   6   3      264.42      269.18     25.54 o 
 -18   6   3      157.66      177.08     12.82 o 
 -17   6   3      101.75      132.52     15.03 o 
 -16   6   3      617.08      628.74     19.11 o 
 -15   6   3        0.13        6.41      5.98 o 
 -14   6   3       15.92        9.50      5.77 o 
 -13   6   3     1977.70     1881.07     25.17 o 
 -12   6   3      606.63      614.64     13.99 o 
 -11   6   3       45.55       33.53      5.16 o 
 -10   6   3     2773.60     2749.93     35.19 o 
  -9   6   3       44.80       46.48      6.28 o 
  -8   6   3      434.92      428.49     10.72 o 
  -7   6   3       49.04       77.49      6.08 o 
  -6   6   3     3648.79     3642.20     39.51 o 
  -5   6   3       27.86       25.75      3.85 o 
  -4   6   3     2195.51     2087.52     24.81 o 
  -3   6   3        0.37       -1.41      4.33 o 
  -2   6   3      359.50      416.24     12.56 o 
  -1   6   3      896.27      866.89     18.19 o 
   0   6   3      613.92      597.82     15.16 o 
   1   6   3      373.06      366.01     12.67 o 
   2   6   3      721.44      740.28     19.99 o 
   3   6   3        3.59        3.78      3.20 o 
   4   6   3      738.67      764.88     19.73 o 
   5   6   3      183.96      196.20      6.83 o 
   6   6   3      235.63      250.08      7.64 o 
   7   6   3      411.85      421.63      9.51 o 
   8   6   3        0.80       -3.18      3.37 o 
   9   6   3      631.71      642.64     11.23 o 
  10   6   3      435.01      438.60     11.72 o 
  11   6   3      123.55      120.77      7.85 o 
  12   6   3     1539.80     1597.19     22.35 o 
  13   6   3       61.89       76.34      9.48 o 
  14   6   3        7.64       10.66      6.28 o 
  15   6   3       71.19       85.47      9.41 o 
  16   6   3      194.06      199.73     10.76 o 
  17   6   3       11.89       -5.42      6.69 o 
  18   6   3       43.52       41.72      9.52 o 
  19   6   3      105.15      126.31     21.29 o 
 -20   7   3       13.13       -1.67     11.53 o 
 -19   7   3       31.28       23.08      9.57 o 
 -18   7   3        2.09        9.39     10.91 o 
 -17   7   3        1.45       -7.51      7.51 o 
 -16   7   3       29.73       25.31      8.26 o 
 -15   7   3      235.50      237.86     16.03 o 
 -14   7   3       17.32       20.15      6.44 o 
 -13   7   3        3.63        7.70      6.72 o 
 -12   7   3       26.70       36.02      6.64 o 
 -11   7   3        2.07        0.54      4.64 o 
 -10   7   3      171.99      174.76      8.37 o 
  -9   7   3       37.87       30.69      6.22 o 
  -8   7   3       75.63       68.56      8.57 o 
  -7   7   3       36.88       31.85      5.95 o 
  -6   7   3      148.29      141.68      8.13 o 
  -5   7   3      222.20      244.34     10.56 o 
  -4   7   3        0.25       -3.37      3.37 o 
  -3   7   3      219.64      215.88     12.77 o 
  -2   7   3        9.26        7.03      5.80 o 
  -1   7   3      234.82      239.00     11.45 o 
   0   7   3      537.78      539.82     20.29 o 
   1   7   3      164.66      173.42     15.52 o 
   2   7   3        3.93       -1.53      4.93 o 
   3   7   3      251.48      262.32     12.39 o 
   4   7   3      741.71      779.97     13.96 o 
   5   7   3       98.44      109.11      5.63 o 
   6   7   3      650.05      654.24     11.80 o 
   7   7   3      896.19      919.85     13.86 o 
   8   7   3        0.81       -0.26      3.89 o 
   9   7   3      159.29      158.36      6.91 o 
  10   7   3      319.35      344.61     10.26 o 
  11   7   3      936.82      885.74     21.23 o 
  12   7   3       72.02       81.50      7.68 o 
  13   7   3     1005.90      963.30     20.72 o 
  14   7   3      134.78      125.34      9.11 o 
  15   7   3       44.81       42.21      9.75 o 
  16   7   3        0.87        7.72      6.98 o 
  17   7   3       63.31       69.16      8.88 o 
  18   7   3       63.46       50.12     11.65 o 
  19   7   3        3.12       -2.00     21.60 o 
 -19   8   3       10.54       14.94      9.91 o 
 -18   8   3       10.88        1.82      8.90 o 
 -17   8   3       25.46       18.12      8.67 o 
 -16   8   3       26.49       20.64      8.52 o 
 -15   8   3      113.14      120.56     10.99 o 
 -14   8   3       92.28       92.14      8.59 o 
 -13   8   3      160.32      171.85      9.95 o 
 -12   8   3        0.02       -6.35      8.01 o 
 -11   8   3      202.80      197.41     10.24 o 
 -10   8   3        5.88       -3.68      5.13 o 
  -9   8   3        4.37        5.31      5.20 o 
  -8   8   3       14.94        3.99      6.28 o 
  -7   8   3      175.00      183.76      8.71 o 
  -6   8   3      130.27      146.57      8.53 o 
  -5   8   3      190.57      173.62     11.62 o 
  -4   8   3      423.32      441.20     25.33 o 
  -3   8   3      275.69      280.52     16.57 o 
  -2   8   3      430.26      416.82     46.30 o 
  -1   8   3      493.42      491.99     19.47 o 
   0   8   3      499.84      509.55     15.86 o 
   1   8   3       87.04       81.17      8.44 o 
   2   8   3      801.34      795.54     19.53 o 
   3   8   3      376.92      366.77     18.03 o 
   4   8   3      341.64      340.60     12.73 o 
   5   8   3     1438.25     1405.31     20.58 o 
   6   8   3      471.12      474.51     10.24 o 
   7   8   3       78.33       75.19      5.68 o 
   8   8   3       43.33       37.82      5.15 o 
   9   8   3      513.10      517.46     11.25 o 
  10   8   3      158.57      170.01      8.97 o 
  11   8   3      127.81      135.63     11.79 o 
  12   8   3       23.60        7.74      6.30 o 
  13   8   3       75.58       73.65     10.02 o 
  14   8   3      246.68      253.87     11.81 o 
  15   8   3       39.92       33.21      7.80 o 
  16   8   3        4.86        0.64      7.26 o 
  17   8   3       80.65       80.48      9.54 o 
  18   8   3        0.28       -3.18      9.26 o 
 -18   9   3      252.92      288.26     19.89 o 
 -17   9   3        7.86        1.50      9.05 o 
 -16   9   3       45.58       51.75      9.87 o 
 -15   9   3      270.13      322.28     15.69 o 
 -14   9   3       11.90        0.85      6.85 o 
 -13   9   3       94.57       97.69     11.17 o 
 -12   9   3      210.62      245.40     12.74 o 
 -11   9   3      307.93      339.20     18.28 o 
 -10   9   3      176.55      171.60      9.06 o 
  -9   9   3      418.88      483.86     13.34 o 
  -8   9   3       15.66       14.15      5.53 o 
  -7   9   3      144.51      154.54      8.40 o 
  -6   9   3      179.81      159.14      8.54 o 
  -5   9   3      998.78      966.31     47.56 o 
  -4   9   3        0.07        4.36      6.54 o 
  -3   9   3        0.05       -4.79      6.22 o 
  -2   9   3      595.16      586.29     36.84 o 
  -1   9   3     1642.33     1638.94     34.75 o 
   0   9   3      614.13      579.98     27.19 o 
   1   9   3     1139.67     1081.63     23.91 o 
   2   9   3       14.94       22.16      8.46 o 
   3   9   3      165.02      144.27     10.00 o 
   4   9   3       22.47       20.39      9.91 o 
   5   9   3       68.69       84.18      8.73 o 
   6   9   3        0.32       -4.72      4.72 o 
   7   9   3       53.17       50.76      5.34 o 
   8   9   3      133.54      140.35      7.20 o 
   9   9   3       47.88       41.99      5.91 o 
  10   9   3       57.93       56.60      9.37 o 
  11   9   3       31.88       17.93      6.51 o 
  12   9   3       53.17       74.28     10.43 o 
  13   9   3      300.82      304.11     12.41 o 
  14   9   3      131.77      151.87     10.22 o 
  15   9   3        1.85        1.54      7.16 o 
  16   9   3       10.31        7.52      8.77 o 
  17   9   3       96.66       78.88     11.19 o 
 -16  10   3      277.88      286.89     18.87 o 
 -15  10   3       10.48        4.71     10.25 o 
 -14  10   3       20.34       12.37     10.12 o 
 -13  10   3      120.20      130.89     14.93 o 
 -12  10   3       10.27       -4.03      8.56 o 
 -11  10   3       92.99      105.59     14.93 o 
 -10  10   3      376.82      351.09     14.77 o 
  -9  10   3      133.74      113.81     11.96 o 
  -8  10   3       69.88       61.55      9.61 o 
  -7  10   3      199.00      233.22     31.33 o 
  -6  10   3      194.01      210.26     12.90 o 
  -5  10   3       49.75       35.15     10.15 o 
  -4  10   3      681.25      672.87     26.24 o 
  -3  10   3      223.33      243.94     14.11 o 
  -2  10   3        5.50        6.91      7.32 o 
  -1  10   3      230.96      227.94     13.48 o 
   0  10   3       66.27       54.79      8.99 o 
   1  10   3       97.76       98.91     10.18 o 
   2  10   3      282.34      288.42     15.83 o 
   3  10   3       10.05        6.60      6.26 o 
   4  10   3       15.29       26.25      6.95 o 
   5  10   3      185.65      164.07     12.79 o 
   6  10   3        7.51        5.90      6.10 o 
   7  10   3        0.32       -0.87      5.46 o 
   8  10   3        1.27       -4.03      5.47 o 
   9  10   3      374.98      371.97     12.17 o 
  10  10   3        1.51       -6.59      6.59 o 
  11  10   3       15.17       18.60      7.61 o 
  12  10   3      724.17      748.24     19.46 o 
  13  10   3       84.84       82.68     10.42 o 
  14  10   3       30.08       21.90      9.09 o 
  15  10   3       30.49       31.56      9.35 o 
 -15  11   3        5.76       -1.17     11.87 o 
 -14  11   3        1.23       -9.95      9.95 o 
 -13  11   3       21.66       13.67      8.96 o 
 -12  11   3        0.28       -7.67      8.82 o 
 -11  11   3        4.66       -2.02      8.77 o 
 -10  11   3        7.34       -6.57      6.57 o 
  -9  11   3       85.36       97.92      9.72 o 
  -8  11   3       17.46       17.85      7.87 o 
  -7  11   3        2.74       -2.98      8.34 o 
  -6  11   3       64.06       58.32      9.57 o 
  -5  11   3       18.26       14.17      8.03 o 
  -4  11   3       56.40       81.04     10.20 o 
  -3  11   3        0.01       -2.53      7.08 o 
  -2  11   3       73.12       77.93     11.89 o 
  -1  11   3       21.14       13.69      7.91 o 
   0  11   3      367.31      331.74     16.67 o 
   1  11   3       13.20       14.56      7.67 o 
   2  11   3        5.01        2.69      9.01 o 
   3  11   3       88.86       85.57     10.06 o 
   4  11   3      566.42      566.59     20.05 o 
   5  11   3       13.69        9.31      7.13 o 
   6  11   3      102.06      103.19      9.15 o 
   7  11   3      125.60      127.28      8.75 o 
   8  11   3       62.02       69.41     12.78 o 
   9  11   3        1.14       -0.59      7.30 o 
  10  11   3       96.29      125.08     10.91 o 
  11  11   3       59.30       56.00      9.51 o 
  12  11   3       74.97       86.90     10.60 o 
  13  11   3      153.00      150.35     12.33 o 
  14  11   3       68.20       66.41     12.64 o 
 -13  12   3       15.07       23.77     13.07 o 
 -12  12   3        8.76       19.87     13.29 o 
 -11  12   3        0.86        4.85     16.10 o 
 -10  12   3        0.41        8.66     16.43 o 
  -9  12   3        6.98       -1.34      8.36 o 
  -8  12   3      119.62      111.03     26.98 o 
  -7  12   3       18.55       15.57     10.42 o 
  -6  12   3        1.97        2.45     10.09 o 
  -5  12   3        0.02       -3.02      9.31 o 
  -4  12   3       88.85       86.83     13.66 o 
  -3  12   3      198.46      208.88     18.19 o 
  -2  12   3        2.59        3.75     12.18 o 
  -1  12   3       56.25       48.04     12.22 o 
   0  12   3      144.65      120.40     14.87 o 
   1  12   3        9.76        2.39      9.66 o 
   2  12   3       52.41       48.85     11.96 o 
   3  12   3       17.18        2.85      9.59 o 
   4  12   3       80.31       83.33     13.62 o 
   5  12   3        0.00        8.99      9.89 o 
   6  12   3       15.05        8.13      9.16 o 
   7  12   3        0.11        6.56      7.69 o 
   8  12   3        4.38       -5.96      7.24 o 
   9  12   3        8.98       12.14      9.63 o 
  10  12   3       18.25       41.59     10.86 o 
  11  12   3       27.67       19.09     10.77 o 
  12  12   3       20.04       23.71     14.60 o 
 -11  13   3        0.08       -5.99     26.85 o 
 -10  13   3       16.64      -11.66     11.66 o 
  -9  13   3      254.93      261.92     17.68 o 
  -8  13   3        5.35       -3.80     10.38 o 
  -7  13   3        0.00        0.95     11.23 o 
  -6  13   3       19.50       20.28     12.35 o 
  -5  13   3      120.67       91.17     14.56 o 
  -4  13   3       26.67       27.26     18.94 o 
  -3  13   3        8.36       12.39     12.57 o 
  -2  13   3      181.99      179.87     18.00 o 
  -1  13   3        2.44       -4.95     10.12 o 
   0  13   3        3.53       19.23     11.19 o 
   1  13   3      328.85      274.74     21.11 o 
   2  13   3       66.50       64.44     16.27 o 
   3  13   3       72.50       72.01     13.63 o 
   4  13   3      259.06      247.14     44.37 o 
   5  13   3       18.86       37.43     12.82 o 
   6  13   3        4.31       13.98      9.93 o 
   7  13   3       25.72       26.26      9.21 o 
   8  13   3      406.59      430.27     28.67 o 
   9  13   3       38.32       54.93     16.05 o 
  10  13   3       15.88        9.54     13.99 o 
  -8  14   3        9.91      -12.45     12.45 o 
  -7  14   3      103.02      122.14     25.15 o 
  -6  14   3        3.51      -10.49     10.49 o 
  -5  14   3        0.38        2.64     11.28 o 
  -4  14   3      184.27      157.43     17.98 o 
  -3  14   3        4.37       -5.22     11.12 o 
  -2  14   3        0.58       -0.82     11.07 o 
  -1  14   3      227.93      193.67     23.11 o 
   0  14   3       23.64       19.14     12.01 o 
   1  14   3       66.90       83.69     15.30 o 
   2  14   3       88.37       81.15     15.03 o 
   3  14   3       35.89       50.33     13.91 o 
   4  14   3       13.87       29.14     15.73 o 
   5  14   3      110.45      104.26     37.62 o 
   6  14   3       53.36       61.58     12.47 o 
   7  14   3        7.82       -2.15     10.08 o 
 -22   0   4       19.46       12.46     22.18 o 
 -21   0   4      748.91      799.04     50.38 o 
 -20   0   4       31.34       34.76     21.23 o 
 -19   0   4       10.59        3.46     18.92 o 
 -18   0   4       98.25      128.85     25.14 o 
 -17   0   4      276.70      222.17     27.38 o 
 -16   0   4       89.99       95.65     21.18 o 
 -15   0   4       28.01       18.70     10.34 o 
 -14   0   4      683.04      658.81     24.11 o 
 -13   0   4      148.00      154.81     13.43 o 
 -12   0   4      291.63      272.62     15.88 o 
 -11   0   4       83.54       97.92      9.86 o 
 -10   0   4      224.98      285.27     18.19 o 
  -9   0   4      893.96      846.41     48.44 o 
  -8   0   4      479.57      453.48     16.79 o 
  -7   0   4      663.40      599.64     26.06 o 
  -6   0   4     1183.50     1082.39     20.25 o 
  -5   0   4     2963.26     2790.98     30.14 o 
  -4   0   4     3885.85     4102.70     47.35 o 
  -3   0   4     2454.90     2312.28     26.57 o 
  -2   0   4        2.96       21.52      3.52 o 
  -1   0   4      813.49      707.12      9.75 o 
   0   0   4      262.23      261.45      6.88 o 
   1   0   4     2555.17     2459.74     26.18 o 
   2   0   4     5241.29     5272.07     50.38 o 
   3   0   4      471.53      523.39     10.67 o 
   4   0   4    12054.86    12311.03    110.78 o 
   5   0   4     6308.59     6650.96     64.03 o 
   6   0   4     1468.29     1694.33     23.35 o 
   7   0   4      469.98      462.27     11.67 o 
   8   0   4       50.37       79.92      7.75 o 
   9   0   4     2721.46     2788.04     40.30 o 
  10   0   4       86.65       86.72      8.96 o 
  11   0   4        0.11        5.64      7.15 o 
  12   0   4     4060.11     4059.60     67.74 o 
  13   0   4     2866.82     2720.09     43.65 o 
  14   0   4     1414.02     1370.42     29.89 o 
  15   0   4       80.95       71.60     11.16 o 
  16   0   4      102.63      120.41     12.67 o 
  17   0   4      581.74      637.18     29.41 o 
  18   0   4      147.92      185.47     16.19 o 
  19   0   4      244.90      269.35     18.60 o 
  20   0   4       90.76       68.30     23.77 o 
  21   0   4        0.53       -7.98     18.92 o 
 -22   1   4      175.62      192.49     22.97 o 
 -21   1   4        8.20        9.92     16.66 o 
 -20   1   4        3.72      -15.64     20.28 o 
 -19   1   4       16.63       18.32     10.78 o 
 -18   1   4       70.45       75.24     13.98 o 
 -17   1   4      139.87      119.20     12.83 o 
 -16   1   4        6.40        9.24      8.49 o 
 -15   1   4        4.65       -3.70      4.80 o 
 -14   1   4       31.89       40.32      6.06 o 
 -13   1   4        0.80       -3.64      5.74 o 
 -12   1   4      144.37      172.77      8.74 o 
 -11   1   4      515.57      493.94     12.28 o 
 -10   1   4      170.74      157.78      7.37 o 
  -9   1   4      941.74     1010.82     22.70 o 
  -8   1   4       26.96       24.64      5.53 o 
  -7   1   4      941.66      908.47     14.93 o 
  -6   1   4       23.22       35.35      3.31 o 
  -5   1   4     2586.72     2482.25     18.55 o 
  -4   1   4      384.30      378.76      5.27 o 
  -3   1   4       31.99       37.26      2.35 o 
  -2   1   4     1121.26     1183.99      9.86 o 
  -1   1   4     2656.53     2535.62     19.27 o 
   0   1   4     4205.75     4257.02     30.86 o 
   1   1   4     1281.49     1266.79     15.05 o 
   2   1   4     1020.16     1095.25     11.54 o 
   3   1   4       67.98       98.08      3.88 o 
   4   1   4     6843.00     7288.67     48.65 o 
   5   1   4     2305.21     2672.47     21.63 o 
   6   1   4      143.73      157.82      6.53 o 
   7   1   4       76.65       95.32      4.62 o 
   8   1   4     2058.57     2217.98     25.52 o 
   9   1   4     1449.24     1425.80     18.52 o 
  10   1   4      168.31      169.87      7.77 o 
  11   1   4     2525.41     2442.89     27.44 o 
  12   1   4      644.87      624.50     15.24 o 
  13   1   4        2.65       -4.75      5.84 o 
  14   1   4      575.49      607.13     12.98 o 
  15   1   4      485.91      509.07     14.41 o 
  16   1   4       75.93       78.47     11.41 o 
  17   1   4       15.85       20.08      8.15 o 
  18   1   4       90.15       84.27     15.32 o 
  19   1   4       12.26       -3.22      8.28 o 
  20   1   4        0.54        3.13     11.20 o 
  21   1   4        2.29      -13.76     13.76 o 
 -22   2   4       99.73       81.90     23.57 o 
 -21   2   4       34.37       37.65     16.21 o 
 -20   2   4        6.47        2.22     10.91 o 
 -19   2   4      107.90      114.80     14.24 o 
 -18   2   4       23.47        7.23     10.48 o 
 -17   2   4      185.84      204.03     22.69 o 
 -16   2   4       15.66       19.18      6.03 o 
 -15   2   4        2.34       13.51      5.72 o 
 -14   2   4      127.50      143.56      8.99 o 
 -13   2   4      232.71      232.09     10.48 o 
 -12   2   4      240.74      243.80     10.20 o 
 -11   2   4       10.38        8.99      4.40 o 
 -10   2   4       31.33       30.78      3.37 o 
  -9   2   4      563.55      608.64      7.29 o 
  -8   2   4      256.11      242.77      5.30 o 
  -7   2   4      336.96      339.35      6.07 o 
  -6   2   4        5.42        3.93      2.39 o 
  -5   2   4      623.75      693.06      8.12 o 
  -4   2   4     1120.29     1106.40     11.45 o 
  -3   2   4      747.61      747.73      9.03 o 
  -2   2   4     2500.70     2645.87     22.20 o 
  -1   2   4      508.19      540.14      8.51 o 
   0   2   4      486.22      455.25      6.54 o 
   1   2   4      312.65      331.43      7.03 o 
   2   2   4        7.81        9.51      2.31 o 
   3   2   4      479.96      481.16      7.94 o 
   4   2   4      319.25      398.16      7.57 o 
   5   2   4     1507.37     1598.46     16.25 o 
   6   2   4      961.37     1093.85     14.07 o 
   7   2   4      132.31      143.03      7.02 o 
   8   2   4        3.26        3.10      4.25 o 
   9   2   4      581.23      540.83     12.38 o 
  10   2   4        1.79       -3.38      4.80 o 
  11   2   4       15.14        7.76      6.94 o 
  12   2   4       23.20       20.61      7.36 o 
  13   2   4     2034.00     1973.28     27.52 o 
  14   2   4        0.29        3.64      5.47 o 
  15   2   4      156.05      147.98     10.14 o 
  16   2   4        2.29       -1.17      6.97 o 
  17   2   4       12.13       -1.97      7.64 o 
  18   2   4       23.37        7.66      8.20 o 
  19   2   4       37.29       38.22      9.41 o 
  20   2   4       21.91       21.34     11.95 o 
 -22   3   4        0.17      -11.71     11.71 o 
 -21   3   4       74.11       58.60     13.49 o 
 -20   3   4      344.31      360.85     21.50 o 
 -19   3   4      222.19      260.46     18.24 o 
 -18   3   4        1.39       -4.74     10.94 o 
 -17   3   4      654.60      645.50     18.19 o 
 -16   3   4      206.38      227.97     14.08 o 
 -15   3   4       79.46       75.55      8.06 o 
 -14   3   4      102.66       99.25      6.10 o 
 -13   3   4      595.70      573.08      8.51 o 
 -12   3   4       36.03       41.73      5.53 o 
 -11   3   4      392.60      368.70      6.72 o 
 -10   3   4     1400.20     1426.30     13.86 o 
  -9   3   4       88.39       95.02      4.60 o 
  -8   3   4       30.53       33.86      3.26 o 
  -7   3   4      397.82      385.45      7.21 o 
  -6   3   4      425.42      353.38      6.91 o 
  -5   3   4     1913.91     2060.41     28.52 o 
  -4   3   4      603.67      758.42     10.68 o 
  -3   3   4     2269.75     2408.50     23.27 o 
  -2   3   4      202.78      237.74      5.70 o 
  -1   3   4       11.20        7.87      2.81 o 
   0   3   4     3308.70     3408.14     28.59 o 
   1   3   4      427.96      369.88      6.82 o 
   2   3   4      583.19      636.60      8.79 o 
   3   3   4       58.91       72.07      3.86 o 
   4   3   4     1165.91     1138.22     12.53 o 
   5   3   4      493.23      581.84     13.79 o 
   6   3   4      555.15      548.49     11.47 o 
   7   3   4        5.64        1.83      4.15 o 
   8   3   4      523.41      530.35     12.68 o 
   9   3   4      328.84      330.22     10.61 o 
  10   3   4      127.22      124.10      7.87 o 
  11   3   4     1843.55     1807.31     25.08 o 
  12   3   4     1871.98     1929.15     29.78 o 
  13   3   4      425.25      365.80     11.56 o 
  14   3   4       94.17       74.73      7.28 o 
  15   3   4      273.65      261.43     10.78 o 
  16   3   4       15.86       13.49      7.56 o 
  17   3   4      464.65      487.85     22.74 o 
  18   3   4      280.23      291.28     14.35 o 
  19   3   4       38.79       54.88      9.87 o 
  20   3   4      306.04      314.51     33.52 o 
 -21   4   4       12.17       -4.34     11.30 o 
 -20   4   4       20.92       25.50     11.85 o 
 -19   4   4      146.72      179.63     16.14 o 
 -18   4   4      183.96      204.95     12.67 o 
 -17   4   4      171.70      209.13     12.34 o 
 -16   4   4      107.52       96.78      9.38 o 
 -15   4   4      110.41      101.96      9.06 o 
 -14   4   4      474.23      451.50     19.03 o 
 -13   4   4      168.30      157.60      6.27 o 
 -12   4   4      123.26      124.02      5.20 o 
 -11   4   4      172.84      170.07      5.78 o 
 -10   4   4      279.49      311.69      7.92 o 
  -9   4   4        8.60        3.47      3.16 o 
  -8   4   4      216.38      196.27      6.32 o 
  -7   4   4        7.80       22.18      3.37 o 
  -6   4   4    10532.76    10791.93     87.55 o 
  -5   4   4     3050.91     3029.63     26.28 o 
  -4   4   4     2129.55     2137.28     21.96 o 
  -3   4   4      848.37      846.79     11.73 o 
  -2   4   4     6748.27     6887.20     52.29 o 
  -1   4   4       22.24       10.06      2.75 o 
   0   4   4       72.54       64.02      5.09 o 
   1   4   4     1730.95     1623.62     16.78 o 
   2   4   4      748.41      707.66      9.79 o 
   3   4   4     1914.40     2099.03     19.16 o 
   4   4   4     2277.50     2111.86     21.11 o 
   5   4   4     4029.52     4256.59     36.48 o 
   6   4   4     1404.78     1538.78     17.65 o 
   7   4   4       28.92       20.82      5.75 o 
   8   4   4       67.68       76.05      6.26 o 
   9   4   4      650.51      653.65     13.94 o 
  10   4   4       65.65       58.88      6.63 o 
  11   4   4      965.84      938.44     17.98 o 
  12   4   4     2418.73     2357.43     27.53 o 
  13   4   4     1171.18     1108.89     18.45 o 
  14   4   4      604.83      626.21     14.69 o 
  15   4   4      384.98      372.82     12.61 o 
  16   4   4       13.44       19.41      6.66 o 
  17   4   4       36.99       49.27      9.37 o 
  18   4   4      512.96      621.96     18.66 o 
  19   4   4      380.84      395.28     20.50 o 
  20   4   4        2.11       13.03     12.29 o 
 -21   5   4        6.97       -9.81     11.35 o 
 -20   5   4       13.17      -10.80     10.80 o 
 -19   5   4       38.17       36.32     11.92 o 
 -18   5   4       10.33       17.06     10.00 o 
 -17   5   4       73.73       65.62     14.01 o 
 -16   5   4        1.35        3.78      6.84 o 
 -15   5   4      598.03      576.22     17.43 o 
 -14   5   4      244.97      273.66     12.90 o 
 -13   5   4      513.96      523.60     12.95 o 
 -12   5   4      410.00      415.93      9.29 o 
 -11   5   4     2961.81     2908.48     28.40 o 
 -10   5   4      230.87      247.75      8.72 o 
  -9   5   4        2.80        0.79      3.57 o 
  -8   5   4     1540.21     1617.19     18.13 o 
  -7   5   4      227.20      186.33      7.11 o 
  -6   5   4      122.75      132.66      5.95 o 
  -5   5   4      571.59      595.97     19.88 o 
  -4   5   4      343.70      384.08      8.48 o 
  -3   5   4     1342.16     1434.47     16.69 o 
  -2   5   4     1279.08     1457.24     18.30 o 
  -1   5   4      185.58      178.06      7.99 o 
   0   5   4     1986.76     2097.64     26.35 o 
   1   5   4      181.11      146.49     10.58 o 
   2   5   4       49.32       51.44      4.48 o 
   3   5   4      234.26      231.89      6.92 o 
   4   5   4      107.39      132.89      5.65 o 
   5   5   4        6.93       14.57      3.51 o 
   6   5   4       81.43       79.79      6.42 o 
   7   5   4      267.00      278.21      8.29 o 
   8   5   4        9.54        3.27      4.83 o 
   9   5   4      249.83      249.81     10.04 o 
  10   5   4        6.88        2.62      5.56 o 
  11   5   4      231.59      243.18     12.81 o 
  12   5   4      274.37      288.17     10.93 o 
  13   5   4      373.66      367.32     12.27 o 
  14   5   4       89.84      102.61      8.26 o 
  15   5   4        2.97        2.71      6.21 o 
  16   5   4      104.95       64.92      8.04 o 
  17   5   4      299.48      314.76     14.93 o 
  18   5   4       38.51       42.27      9.91 o 
  19   5   4       13.32        5.50     11.70 o 
 -20   6   4        1.54      -10.61     10.61 o 
 -19   6   4        0.21       -2.65      8.62 o 
 -18   6   4        0.33        7.82      8.24 o 
 -17   6   4        0.29       -7.13      7.13 o 
 -16   6   4        1.04       -8.02      8.02 o 
 -15   6   4        0.69       -6.17      6.55 o 
 -14   6   4      618.11      621.36     14.95 o 
 -13   6   4       20.90       23.86      6.05 o 
 -12   6   4      525.25      518.31     13.18 o 
 -11   6   4        1.19        7.00      5.02 o 
 -10   6   4      183.85      171.21      8.30 o 
  -9   6   4      275.58      280.09     10.83 o 
  -8   6   4       27.37       41.97      5.08 o 
  -7   6   4       24.66       35.12      5.16 o 
  -6   6   4       43.77       46.32      5.23 o 
  -5   6   4       21.59       26.91      4.26 o 
  -4   6   4      540.70      537.44     11.03 o 
  -3   6   4       94.05       99.31      7.91 o 
  -2   6   4      215.33      231.25     11.04 o 
  -1   6   4      845.48      899.22     19.10 o 
   0   6   4       33.45       29.29      5.81 o 
   1   6   4      289.20      281.53     11.36 o 
   2   6   4      134.71      127.88     13.51 o 
   3   6   4      517.51      526.97      9.57 o 
   4   6   4      180.74      187.22      6.80 o 
   5   6   4        4.46        6.16      3.65 o 
   6   6   4      578.40      566.42     10.98 o 
   7   6   4       62.84       66.43      5.30 o 
   8   6   4      361.76      337.91     11.59 o 
   9   6   4       28.22       24.76      4.86 o 
  10   6   4      702.81      692.92     15.79 o 
  11   6   4        2.15        3.02      5.60 o 
  12   6   4       42.96       59.80      7.13 o 
  13   6   4       49.30       59.16      7.24 o 
  14   6   4       15.22       16.34      6.65 o 
  15   6   4       27.17       34.56      7.31 o 
  16   6   4        0.96       -1.65      6.75 o 
  17   6   4       27.29       21.06      7.81 o 
  18   6   4        1.01       -2.30      8.84 o 
  19   6   4        0.11        2.11     13.03 o 
 -20   7   4      209.47      250.04     34.10 o 
 -19   7   4       46.12       52.59     10.23 o 
 -18   7   4       56.55       80.79     14.65 o 
 -17   7   4      196.31      209.53     13.56 o 
 -16   7   4       50.31       39.47     10.61 o 
 -15   7   4       31.43       30.13      7.88 o 
 -14   7   4        0.05       -4.80      5.62 o 
 -13   7   4        0.34       -2.12      5.55 o 
 -12   7   4        6.36        2.77      6.29 o 
 -11   7   4        0.32        2.46      5.77 o 
 -10   7   4      243.25      246.81     11.32 o 
  -9   7   4       21.95       16.21      5.82 o 
  -8   7   4      359.73      354.70     14.93 o 
  -7   7   4      127.90      149.32     23.99 o 
  -6   7   4        8.36        1.24      4.53 o 
  -5   7   4      828.46      770.72     15.98 o 
  -4   7   4      365.26      353.28     22.97 o 
  -3   7   4      246.86      232.50     13.07 o 
  -2   7   4      380.83      408.94     14.43 o 
  -1   7   4      898.34      888.63     20.26 o 
   0   7   4     1033.00     1026.54     21.58 o 
   1   7   4      481.21      471.63     15.02 o 
   2   7   4      522.43      517.81     15.64 o 
   3   7   4      272.88      289.44     12.66 o 
   4   7   4      159.77      159.09      6.69 o 
   5   7   4       89.45       92.96      5.66 o 
   6   7   4       16.00       14.17      5.91 o 
   7   7   4     1134.50     1118.91     16.32 o 
   8   7   4     1501.13     1506.14     19.64 o 
   9   7   4      956.76      962.49     14.79 o 
  10   7   4        0.14        1.57      4.41 o 
  11   7   4      254.98      251.77     10.62 o 
  12   7   4       18.67       29.70      6.75 o 
  13   7   4        4.72        4.18      6.18 o 
  14   7   4      190.08      184.43     10.39 o 
  15   7   4       58.97       51.50     11.12 o 
  16   7   4        0.63       -1.30      7.08 o 
  17   7   4       90.77      124.51     10.29 o 
  18   7   4       59.98       74.54     11.18 o 
 -19   8   4       61.35       59.85     12.14 o 
 -18   8   4        1.82       -8.61      8.61 o 
 -17   8   4        4.18       -7.92      8.03 o 
 -16   8   4       18.22       16.15      8.47 o 
 -15   8   4        0.37       -5.96      7.28 o 
 -14   8   4        0.39       -2.98      6.81 o 
 -13   8   4      158.58      157.84      9.54 o 
 -12   8   4      597.37      607.83     17.92 o 
 -11   8   4       11.87        8.05      5.35 o 
 -10   8   4      896.47      800.20     18.61 o 
  -9   8   4      415.36      390.49     14.01 o 
  -8   8   4       63.26       71.02      7.87 o 
  -7   8   4       96.70      101.25      8.78 o 
  -6   8   4      321.71      280.41     24.63 o 
  -5   8   4      714.82      718.65     23.37 o 
  -4   8   4      220.48      223.97     23.60 o 
  -3   8   4        8.99       -4.02      7.15 o 
  -2   8   4      187.03      211.05     11.98 o 
  -1   8   4      451.65      399.41     15.16 o 
   0   8   4       21.78       15.21      7.25 o 
   1   8   4     2685.10     2527.05     38.57 o 
   2   8   4     1140.04     1167.26     34.76 o 
   3   8   4      955.83      913.85     27.97 o 
   4   8   4     1238.41     1198.41     23.25 o 
   5   8   4      331.69      341.95      9.45 o 
   6   8   4       16.73       11.97      4.63 o 
   7   8   4      717.63      740.66     13.13 o 
   8   8   4      209.27      199.85      8.26 o 
   9   8   4      278.26      264.50      9.27 o 
  10   8   4        2.32        1.97      5.59 o 
  11   8   4      293.39      326.61     18.38 o 
  12   8   4      949.35     1017.95     19.04 o 
  13   8   4      575.19      610.81     17.21 o 
  14   8   4      549.60      619.36     16.78 o 
  15   8   4      202.28      240.00     12.08 o 
  16   8   4        3.50        3.15      7.48 o 
  17   8   4       41.01       45.15     13.88 o 
 -18   9   4       48.40       55.30     13.83 o 
 -17   9   4        4.69       -0.19      8.85 o 
 -16   9   4       11.00        3.24      8.51 o 
 -15   9   4        0.08        3.85      7.90 o 
 -14   9   4        8.70       17.54      8.10 o 
 -13   9   4       18.59       17.30     10.16 o 
 -12   9   4        2.11       15.13      7.08 o 
 -11   9   4       28.73       13.78      5.94 o 
 -10   9   4        0.30       -4.38      5.68 o 
  -9   9   4       38.13       29.61      5.87 o 
  -8   9   4       34.43       17.81      7.36 o 
  -7   9   4       11.51        5.34      8.13 o 
  -6   9   4       62.68       64.44     11.02 o 
  -5   9   4      305.72      298.52     26.92 o 
  -4   9   4       19.63       18.39      9.22 o 
  -3   9   4       39.67       34.93      9.88 o 
  -2   9   4      355.51      326.29     31.40 o 
  -1   9   4      897.78      841.41     47.43 o 
   0   9   4      285.07      266.28     14.00 o 
   1   9   4      230.75      242.37     13.45 o 
   2   9   4       89.04      100.81      9.70 o 
   3   9   4      702.13      742.96     21.38 o 
   4   9   4       54.72       71.39      8.09 o 
   5   9   4        1.51       -4.94      4.94 o 
   6   9   4       52.28       50.02      6.44 o 
   7   9   4      172.45      190.21     11.08 o 
   8   9   4        0.04       -5.05      5.05 o 
   9   9   4      137.81      141.45      8.46 o 
  10   9   4        0.97       10.19      7.13 o 
  11   9   4      594.86      586.41     17.33 o 
  12   9   4        6.04       10.36      7.63 o 
  13   9   4       35.91       31.49      8.73 o 
  14   9   4        0.12       -6.82      8.01 o 
  15   9   4      182.97      197.71     13.20 o 
  16   9   4       31.13       27.37      9.71 o 
 -16  10   4       13.38       32.16     11.44 o 
 -15  10   4      154.48      155.36     15.16 o 
 -14  10   4        9.50       -2.05      9.26 o 
 -13  10   4       25.18       20.96      9.70 o 
 -12  10   4       23.56       27.62      9.81 o 
 -11  10   4      168.54      173.06     14.17 o 
 -10  10   4       15.73       22.75      9.03 o 
  -9  10   4      257.05      228.74     12.52 o 
  -8  10   4        7.68        3.18      9.11 o 
  -7  10   4       84.85       75.51      9.74 o 
  -6  10   4        1.77       15.01      7.41 o 
  -5  10   4      837.63      779.34     30.32 o 
  -4  10   4      475.95      450.00     23.11 o 
  -3  10   4        9.76       10.65      8.92 o 
  -2  10   4       80.17       91.79     10.77 o 
  -1  10   4        1.08        3.93      8.81 o 
   0  10   4       44.46       34.36      8.28 o 
   1  10   4      513.72      482.86     16.45 o 
   2  10   4       46.03       40.60      7.74 o 
   3  10   4       17.51       27.02      7.34 o 
   4  10   4      198.99      200.69     15.27 o 
   5  10   4        8.20        3.29      5.67 o 
   6  10   4       50.00       38.52      6.61 o 
   7  10   4       67.20       56.53      7.11 o 
   8  10   4        0.38        0.44      5.64 o 
   9  10   4       13.48       16.33      6.23 o 
  10  10   4       79.31       88.60      9.62 o 
  11  10   4       48.32       56.28     14.56 o 
  12  10   4       19.42       24.69      8.86 o 
  13  10   4       65.76       77.64     10.56 o 
  14  10   4        7.06       -1.42      8.55 o 
  15  10   4        2.93        1.06      9.12 o 
 -15  11   4       15.43        2.95     10.61 o 
 -14  11   4        9.13       -4.33     16.56 o 
 -13  11   4       57.86       66.17     11.62 o 
 -12  11   4       98.21      118.50     13.61 o 
 -11  11   4      241.49      243.84     20.55 o 
 -10  11   4       56.72       53.92      8.97 o 
  -9  11   4        6.16       -3.54      7.08 o 
  -8  11   4       12.02        3.08      9.33 o 
  -7  11   4       79.76       75.46     10.19 o 
  -6  11   4       55.43       60.14     12.23 o 
  -5  11   4      125.39      133.27     12.52 o 
  -4  11   4      109.23      109.94     11.84 o 
  -3  11   4        0.10       -3.38     11.04 o 
  -2  11   4       31.17       22.64      8.43 o 
  -1  11   4       38.57       36.18      8.98 o 
   0  11   4       92.84       97.06     22.56 o 
   1  11   4      190.12      195.76     13.72 o 
   2  11   4      313.80      335.89     20.03 o 
   3  11   4        1.63       -0.72      7.55 o 
   4  11   4      153.63      165.93     11.51 o 
   5  11   4      327.24      318.32     12.29 o 
   6  11   4       95.59       94.20      8.39 o 
   7  11   4       17.63       10.32      6.49 o 
   8  11   4      691.26      725.84     16.68 o 
   9  11   4        6.72        4.49     10.28 o 
  10  11   4        0.61        3.47      8.47 o 
  11  11   4      328.82      343.70     15.56 o 
  12  11   4       17.45       13.16      8.78 o 
  13  11   4       58.34       55.73     12.00 o 
 -13  12   4        2.52       12.38     18.60 o 
 -12  12   4      157.15      157.51     19.86 o 
 -11  12   4      106.23       94.60     34.42 o 
 -10  12   4        0.22       -3.82     11.28 o 
  -9  12   4       31.80       46.43     10.27 o 
  -8  12   4       70.25       77.88     13.70 o 
  -7  12   4        7.84       -2.91      9.56 o 
  -6  12   4        6.26        0.59      9.81 o 
  -5  12   4       57.88       58.33     12.71 o 
  -4  12   4       27.72       41.34     11.89 o 
  -3  12   4        1.54       -2.87      9.78 o 
  -2  12   4      496.94      515.88     26.08 o 
  -1  12   4       56.74       71.16     19.40 o 
   0  12   4      333.73      334.85     22.24 o 
   1  12   4        3.22        6.14     15.08 o 
   2  12   4      170.31      161.67     16.67 o 
   3  12   4       34.62       36.42     12.26 o 
   4  12   4       45.73       70.44     13.03 o 
   5  12   4      598.75      602.37     17.25 o 
   6  12   4        5.30       -7.54      7.54 o 
   7  12   4        0.03       -0.17      7.17 o 
   8  12   4       22.96       16.74      7.86 o 
   9  12   4      261.19      259.05     17.62 o 
  10  12   4      185.92      186.54     17.06 o 
  11  12   4       59.45       58.27     16.59 o 
 -11  13   4        1.96        6.57     13.10 o 
 -10  13   4       31.81       29.91     14.12 o 
  -9  13   4        2.63       -9.31      9.31 o 
  -8  13   4        6.46        1.30     10.55 o 
  -7  13   4        0.45        2.40     10.43 o 
  -6  13   4       41.23       15.77     11.31 o 
  -5  13   4       56.02       52.40     17.50 o 
  -4  13   4        0.41       14.63     11.29 o 
  -3  13   4       41.27       30.24     11.89 o 
  -2  13   4       38.60       27.82     12.22 o 
  -1  13   4       30.09       15.17     11.51 o 
   0  13   4       21.84       12.72     11.45 o 
   1  13   4        7.17       13.41     10.95 o 
   2  13   4       72.77       67.08     14.03 o 
   3  13   4      187.61      193.83     18.83 o 
   4  13   4       96.18       82.43     16.91 o 
   5  13   4       47.62       36.83      9.47 o 
   6  13   4       24.49       17.36      9.52 o 
   7  13   4       27.00       28.69     10.82 o 
   8  13   4       58.20       59.99     16.31 o 
   9  13   4        1.14       -2.28     21.75 o 
  -7  14   4       13.32       25.08     12.43 o 
  -6  14   4        0.01        0.59     11.24 o 
  -5  14   4        1.20       -6.93     11.26 o 
  -4  14   4       43.18       46.00     13.89 o 
  -3  14   4        9.42       17.51     13.65 o 
  -2  14   4       52.53       23.70     12.97 o 
  -1  14   4        0.05      -12.39     12.39 o 
   0  14   4       27.12       28.85     12.90 o 
   1  14   4        9.43        9.76     11.85 o 
   2  14   4        0.39      -11.30     11.30 o 
   3  14   4       80.49       75.48     25.47 o 
   4  14   4       56.37       51.77     14.20 o 
   5  14   4       13.15       24.91     10.94 o 
   6  14   4      112.96      111.63     14.33 o 
 -22   1   5        1.05      -14.78     14.86 o 
 -21   1   5       87.30      114.61     19.43 o 
 -20   1   5       22.62       35.51     15.48 o 
 -19   1   5      737.69      799.36     34.30 o 
 -18   1   5       51.07       44.92     11.10 o 
 -17   1   5       33.99       15.46      9.35 o 
 -16   1   5      302.68      293.11     16.36 o 
 -15   1   5        1.97       -4.53      7.53 o 
 -14   1   5      508.22      471.34     27.63 o 
 -13   1   5     1047.39     1056.60     19.41 o 
 -12   1   5     1043.86     1055.05     18.64 o 
 -11   1   5      349.28      369.78     11.73 o 
 -10   1   5      882.74      878.51     15.60 o 
  -9   1   5      668.63      597.83     12.29 o 
  -8   1   5      109.74      117.01      5.95 o 
  -7   1   5     1280.23     1414.34     13.32 o 
  -6   1   5      594.84      596.25      6.78 o 
  -5   1   5      904.41      897.81      8.89 o 
  -4   1   5     6742.00     7210.27     49.16 o 
  -3   1   5      221.19      189.39      4.68 o 
  -2   1   5     3417.74     3509.80     25.95 o 
  -1   1   5      366.12      379.26      6.28 o 
   0   1   5      607.06      509.14      7.56 o 
   1   1   5     3804.95     3950.05     30.29 o 
   2   1   5      956.43     1011.83     12.41 o 
   3   1   5        0.20       16.45      2.92 o 
   4   1   5     4082.40     4454.88     32.65 o 
   5   1   5       32.88       70.33      4.18 o 
   6   1   5     1720.51     1723.13     19.78 o 
   7   1   5       25.97       20.07      4.34 o 
   8   1   5       31.17       37.41      4.96 o 
   9   1   5     2391.08     2426.27     26.71 o 
  10   1   5      452.28      416.74     11.41 o 
  11   1   5     1632.14     1493.37     22.00 o 
  12   1   5      391.34      389.18     12.11 o 
  13   1   5      386.34      372.87     17.79 o 
  14   1   5        3.54        7.08      6.49 o 
  15   1   5      229.09      219.13     10.89 o 
  16   1   5      444.80      512.59     27.00 o 
  17   1   5      113.23      123.59     11.03 o 
  18   1   5      389.19      438.42     17.11 o 
  19   1   5       32.32       30.21      9.37 o 
  20   1   5        5.74       21.82     14.30 o 
 -22   2   5        0.46      -14.49     14.49 o 
 -21   2   5      191.04      217.18     34.42 o 
 -20   2   5       18.44       29.27     18.36 o 
 -19   2   5       53.04       44.57     11.77 o 
 -18   2   5      176.67      168.08     14.76 o 
 -17   2   5       16.27       12.03      8.25 o 
 -16   2   5       23.41       20.16      9.11 o 
 -15   2   5      145.22      149.94     13.95 o 
 -14   2   5      504.82      477.64     14.62 o 
 -13   2   5        9.23        4.82      5.70 o 
 -12   2   5       72.89       74.24      6.90 o 
 -11   2   5      209.30      232.22      9.62 o 
 -10   2   5      155.19      134.06      8.65 o 
  -9   2   5       20.03       32.28      3.37 o 
  -8   2   5       75.06       54.23      2.70 o 
  -7   2   5      102.95      103.42      3.56 o 
  -6   2   5     1917.67     2064.34     17.03 o 
  -5   2   5     1303.50     1189.75     11.41 o 
  -4   2   5      528.16      567.43      8.28 o 
  -3   2   5       16.75        6.17      2.66 o 
  -2   2   5     1421.58     1416.09     15.59 o 
  -1   2   5     2287.82     2510.94     19.35 o 
   0   2   5      847.05      924.46      9.97 o 
   1   2   5     1190.91     1272.88     13.30 o 
   2   2   5     1069.21     1101.96     12.49 o 
   3   2   5     2413.29     2594.54     22.64 o 
   4   2   5     5307.02     5326.75     40.53 o 
   5   2   5       12.97        1.96      3.86 o 
   6   2   5      213.53      254.47     12.15 o 
   7   2   5      349.01      317.28     10.03 o 
   8   2   5     1745.39     1820.93     23.68 o 
   9   2   5       19.97       25.13      5.75 o 
  10   2   5     2468.65     2381.43     29.56 o 
  11   2   5      453.79      429.73     13.31 o 
  12   2   5     1568.41     1554.42     24.17 o 
  13   2   5      150.46      128.32      9.48 o 
  14   2   5      752.12      726.58     17.58 o 
  15   2   5       27.49       14.79      7.66 o 
  16   2   5       41.49       40.20      8.69 o 
  17   2   5      443.26      535.99     17.47 o 
  18   2   5        7.68       12.35      8.40 o 
  19   2   5       41.81       38.92      9.56 o 
  20   2   5      175.42      151.68     21.88 o 
 -21   3   5        5.42       14.30     11.87 o 
 -20   3   5       74.30       63.93     12.76 o 
 -19   3   5      509.01      514.39     30.61 o 
 -18   3   5       58.55       42.15     12.27 o 
 -17   3   5       19.78       16.18      6.98 o 
 -16   3   5      280.18      266.06     18.69 o 
 -15   3   5       52.77       44.42      7.29 o 
 -14   3   5     1110.95     1089.70     23.26 o 
 -13   3   5      400.84      405.85     15.12 o 
 -12   3   5      264.04      256.57     11.39 o 
 -11   3   5       75.78       76.00      3.58 o 
 -10   3   5     1849.03     1752.24     17.77 o 
  -9   3   5       51.50       41.56      3.55 o 
  -8   3   5      691.13      786.66     11.42 o 
  -7   3   5      299.21      359.16      7.98 o 
  -6   3   5        0.45       -2.57      2.57 o 
  -5   3   5      164.36      169.31      7.39 o 
  -4   3   5      176.75      202.84      6.25 o 
  -3   3   5        0.07       -1.03      2.60 o 
  -2   3   5      529.77      527.74      9.14 o 
  -1   3   5       47.66       51.04      3.94 o 
   0   3   5     3343.65     3226.30     26.07 o 
   1   3   5     1344.21     1361.91     14.19 o 
   2   3   5     1040.35     1193.60     12.39 o 
   3   3   5     2198.47     2134.89     18.47 o 
   4   3   5     2854.00     3100.10     31.88 o 
   5   3   5     3139.55     3454.95     35.06 o 
   6   3   5     1402.52     1403.20     23.47 o 
   7   3   5     1448.01     1485.17     20.61 o 
   8   3   5        0.67       -0.55      7.32 o 
   9   3   5      615.92      616.44     14.23 o 
  10   3   5        0.34        4.08      5.72 o 
  11   3   5      108.36      110.47      8.58 o 
  12   3   5      336.13      322.48     12.51 o 
  13   3   5      640.86      674.26     17.47 o 
  14   3   5       65.62       55.56      8.38 o 
  15   3   5       14.45       11.75      6.32 o 
  16   3   5      417.33      427.81     16.18 o 
  17   3   5       92.88      113.58     10.82 o 
  18   3   5        0.29       10.00      8.84 o 
  19   3   5       30.50       14.87      9.22 o 
  20   3   5       60.34       50.24     13.93 o 
 -21   4   5        4.27       -2.15     11.19 o 
 -20   4   5       23.44        2.95     10.99 o 
 -19   4   5        7.67        3.00     10.20 o 
 -18   4   5        0.88       -5.18      7.14 o 
 -17   4   5       15.00       25.23      9.62 o 
 -16   4   5       98.33      110.91     10.48 o 
 -15   4   5       12.48       13.55      6.73 o 
 -14   4   5       73.76       68.88      7.95 o 
 -13   4   5      666.59      626.94     12.54 o 
 -12   4   5      310.15      297.45      7.04 o 
 -11   4   5      245.05      229.18      7.23 o 
 -10   4   5      389.58      387.45      9.81 o 
  -9   4   5        9.21        9.25      3.35 o 
  -8   4   5      367.91      403.19      8.31 o 
  -7   4   5      635.31      613.92      9.93 o 
  -6   4   5     1303.39     1297.01     16.24 o 
  -5   4   5      150.97      132.02      7.74 o 
  -4   4   5      227.42      223.97      7.06 o 
  -3   4   5     1223.44     1291.12     14.45 o 
  -2   4   5     2510.25     2708.13     27.16 o 
  -1   4   5      346.39      371.34      8.00 o 
   0   4   5        0.62        0.21      3.02 o 
   1   4   5        0.34        8.31      2.85 o 
   2   4   5     1677.90     1777.46     18.97 o 
   3   4   5      687.71      751.91     11.54 o 
   4   4   5        0.97        2.85      3.29 o 
   5   4   5      377.92      406.13      9.16 o 
   6   4   5       20.22       18.66      4.73 o 
   7   4   5      134.61      135.39      7.54 o 
   8   4   5       16.87       14.10      5.25 o 
   9   4   5      505.64      476.68     12.96 o 
  10   4   5       22.00       19.46      6.67 o 
  11   4   5        1.58       -6.01      6.01 o 
  12   4   5        0.20       -5.68      6.21 o 
  13   4   5      189.86      165.32     10.47 o 
  14   4   5       21.92       24.42      8.46 o 
  15   4   5       17.01       16.39      6.68 o 
  16   4   5       57.15       65.44      8.21 o 
  17   4   5       42.71       27.10      8.97 o 
  18   4   5        0.18        1.36      8.79 o 
  19   4   5        2.19        1.13      9.29 o 
 -21   5   5        0.02       -0.95     11.89 o 
 -20   5   5        4.41        8.24     11.47 o 
 -19   5   5       31.09       38.84     11.82 o 
 -18   5   5       24.96       27.21      8.51 o 
 -17   5   5        0.94       -5.31      7.18 o 
 -16   5   5      116.57      128.04     10.68 o 
 -15   5   5      127.35      120.83     10.13 o 
 -14   5   5       20.91        7.41      6.32 o 
 -13   5   5      259.48      270.96      9.89 o 
 -12   5   5       69.30       68.35      5.51 o 
 -11   5   5       90.56       85.92      5.77 o 
 -10   5   5     2048.29     2014.42     21.77 o 
  -9   5   5      868.32      843.11     12.82 o 
  -8   5   5      762.59      735.18     12.56 o 
  -7   5   5       24.12       20.81      4.14 o 
  -6   5   5      214.80      219.81     10.86 o 
  -5   5   5      253.74      337.27      8.61 o 
  -4   5   5       53.65       34.61      4.01 o 
  -3   5   5      802.13      740.62     11.71 o 
  -2   5   5      806.26      829.47     12.89 o 
  -1   5   5       88.20       81.32      5.15 o 
   0   5   5      321.94      286.39      7.81 o 
   1   5   5       38.15       39.26      4.18 o 
   2   5   5       22.01       24.53      3.67 o 
   3   5   5      828.95      859.04     12.53 o 
   4   5   5      999.88     1004.04     13.97 o 
   5   5   5      160.92      179.95      6.92 o 
   6   5   5       73.85       73.67      5.25 o 
   7   5   5      513.07      514.26     12.67 o 
   8   5   5        1.50       -2.52      5.05 o 
   9   5   5      779.67      780.99     20.34 o 
  10   5   5        4.47        0.46      5.97 o 
  11   5   5     1420.94     1342.29     22.38 o 
  12   5   5       22.81       31.93      7.22 o 
  13   5   5       24.59       24.26      6.71 o 
  14   5   5       35.84       33.63      7.26 o 
  15   5   5      583.43      587.82     16.16 o 
  16   5   5      600.19      662.25     27.19 o 
  17   5   5        0.00        5.62     10.07 o 
  18   5   5      174.08      213.90     14.00 o 
  19   5   5      125.70      130.70     14.49 o 
 -20   6   5       76.56       73.28     13.80 o 
 -19   6   5        0.00        3.10      8.63 o 
 -18   6   5      311.40      337.29     16.59 o 
 -17   6   5       16.82       15.11     10.53 o 
 -16   6   5       63.21       68.70      9.45 o 
 -15   6   5        2.23        9.51      6.90 o 
 -14   6   5      100.66      111.25      9.77 o 
 -13   6   5       14.96       20.89      5.82 o 
 -12   6   5       31.41       29.60      6.99 o 
 -11   6   5     1049.76     1032.41     23.99 o 
 -10   6   5      297.48      291.49     10.40 o 
  -9   6   5      121.81      119.73      7.07 o 
  -8   6   5      228.42      222.19      8.59 o 
  -7   6   5       54.40       71.80     11.52 o 
  -6   6   5        7.15        6.17      7.56 o 
  -5   6   5      667.97      604.80     12.73 o 
  -4   6   5      866.88      858.49     14.60 o 
  -3   6   5      121.75      126.62      8.88 o 
  -2   6   5     1188.07     1166.52     23.00 o 
  -1   6   5      170.47      181.37     17.08 o 
   0   6   5       16.04       16.51      5.74 o 
   1   6   5     1187.83     1162.23     19.56 o 
   2   6   5      583.58      571.41     10.67 o 
   3   6   5     1017.54     1064.54     14.38 o 
   4   6   5        0.12       -2.60      3.37 o 
   5   6   5       12.39        3.30      3.75 o 
   6   6   5      587.41      608.05     17.96 o 
   7   6   5      418.04      409.86     17.67 o 
   8   6   5      200.69      200.99      8.26 o 
   9   6   5       36.18       35.75      6.79 o 
  10   6   5     1649.98     1670.24     28.61 o 
  11   6   5        7.17        9.08      6.56 o 
  12   6   5      413.95      408.33     13.06 o 
  13   6   5       28.14       23.85      6.73 o 
  14   6   5      762.27      787.41     17.64 o 
  15   6   5       21.79       17.35      7.28 o 
  16   6   5        6.51       17.82      7.49 o 
  17   6   5      318.32      362.74     14.50 o 
  18   6   5       21.16        6.11      9.84 o 
 -19   7   5       10.35        8.85      9.18 o 
 -18   7   5       18.32       20.16      9.20 o 
 -17   7   5        0.81        3.48      8.06 o 
 -16   7   5       73.74       64.92      9.56 o 
 -15   7   5        9.95       15.31      7.45 o 
 -14   7   5       20.14       27.65      7.78 o 
 -13   7   5      450.33      439.38     23.01 o 
 -12   7   5      150.22      154.46     10.41 o 
 -11   7   5       21.32       29.04      6.68 o 
 -10   7   5       76.50       69.87      7.60 o 
  -9   7   5        5.53        1.87      5.28 o 
  -8   7   5      593.84      557.03     16.63 o 
  -7   7   5      573.03      559.94     25.49 o 
  -6   7   5       68.23       71.24      7.87 o 
  -5   7   5      823.77      799.99     16.48 o 
  -4   7   5      168.86      163.49     26.68 o 
  -3   7   5     1248.00     1227.52     24.75 o 
  -2   7   5      124.81      134.36     12.67 o 
  -1   7   5      230.35      240.89     12.45 o 
   0   7   5      471.20      461.25     17.99 o 
   1   7   5        4.79        1.18      5.80 o 
   2   7   5      138.36      135.11     10.66 o 
   3   7   5     2045.56     1993.13     21.78 o 
   4   7   5      502.34      505.16     10.61 o 
   5   7   5       28.70       27.65      4.65 o 
   6   7   5      474.16      473.67     12.98 o 
   7   7   5       62.91       53.42      5.64 o 
   8   7   5      134.54      121.18      7.21 o 
   9   7   5      962.80      996.10     16.55 o 
  10   7   5      754.01      760.88     18.19 o 
  11   7   5      337.77      326.86     15.52 o 
  12   7   5        0.71        3.47      6.21 o 
  13   7   5      625.36      700.22     16.84 o 
  14   7   5       80.98       74.15      8.56 o 
  15   7   5        8.68       11.25      7.33 o 
  16   7   5      361.22      382.11     18.24 o 
  17   7   5       24.66       16.39     10.49 o 
 -18   8   5       19.42        8.93      9.53 o 
 -17   8   5       10.03        9.53      8.64 o 
 -16   8   5        8.74        3.55      7.78 o 
 -15   8   5       22.06       -6.22      8.63 o 
 -14   8   5       58.17       47.74     10.75 o 
 -13   8   5        0.69       -6.45      6.45 o 
 -12   8   5      139.01      145.58     10.57 o 
 -11   8   5        2.83       -5.96      5.96 o 
 -10   8   5        0.01       -5.63      5.63 o 
  -9   8   5        8.84       -6.12      8.48 o 
  -8   8   5       22.74       31.02      6.56 o 
  -7   8   5       18.99        8.02      5.46 o 
  -6   8   5       53.01       59.53      8.67 o 
  -5   8   5       47.25       53.85      9.67 o 
  -4   8   5       48.25       68.29     19.10 o 
  -3   8   5       13.35        8.46      6.91 o 
  -2   8   5        7.29        6.63      6.72 o 
  -1   8   5       60.56       49.69      8.33 o 
   0   8   5       78.17       82.93      9.29 o 
   1   8   5       92.76       76.92      9.24 o 
   2   8   5      438.57      425.75     13.85 o 
   3   8   5       22.98       19.23      5.95 o 
   4   8   5       80.31       79.80      7.35 o 
   5   8   5      220.48      218.58      9.66 o 
   6   8   5       13.24        9.96      4.63 o 
   7   8   5      346.64      337.32     10.57 o 
   8   8   5      271.80      272.96     10.02 o 
   9   8   5      215.56      178.82      9.39 o 
  10   8   5       43.61       35.14      6.61 o 
  11   8   5       28.41       22.92      6.61 o 
  12   8   5        5.80        9.59      8.04 o 
  13   8   5       88.68       90.25      8.80 o 
  14   8   5        1.64        3.74      7.26 o 
  15   8   5       29.33       30.26      8.09 o 
  16   8   5       19.16       10.24      8.27 o 
  17   8   5        1.13      -20.12     20.12 o 
 -17   9   5      219.54      232.51     17.63 o 
 -16   9   5        0.86        0.54      9.38 o 
 -15   9   5        4.91       15.88      9.64 o 
 -14   9   5        2.90        0.43      8.69 o 
 -13   9   5      231.23      246.00     19.66 o 
 -12   9   5       69.36       72.25     10.66 o 
 -11   9   5       51.96       45.16      7.90 o 
 -10   9   5      530.74      578.52     20.78 o 
  -9   9   5       18.83       14.05      8.08 o 
  -8   9   5       19.95       38.70     10.31 o 
  -7   9   5      141.80      142.18     14.15 o 
  -6   9   5       35.28       50.94     10.60 o 
  -5   9   5        4.35       -2.32      7.90 o 
  -4   9   5      176.98      148.62     15.03 o 
  -3   9   5      681.49      704.56     59.47 o 
  -2   9   5       65.20       65.03      9.59 o 
  -1   9   5      487.47      508.65     18.12 o 
   0   9   5      511.01      527.03     25.05 o 
   1   9   5        0.62       -6.50      6.50 o 
   2   9   5      245.32      224.81     13.76 o 
   3   9   5       17.36       17.81      6.66 o 
   4   9   5      128.56      117.80      8.56 o 
   5   9   5      594.38      575.75     15.87 o 
   6   9   5        0.21        1.86      5.87 o 
   7   9   5      159.38      156.12      9.69 o 
   8   9   5        8.67        0.19      5.71 o 
   9   9   5      299.71      320.12     11.81 o 
  10   9   5       27.44       25.33      7.97 o 
  11   9   5      624.38      664.37     18.61 o 
  12   9   5       67.45       69.37      9.86 o 
  13   9   5       71.70       52.17      9.47 o 
  14   9   5        0.49       -5.25      8.06 o 
  15   9   5      110.22      117.35     11.72 o 
 -16  10   5      130.56      155.72     15.77 o 
 -15  10   5        0.44       -5.22      9.78 o 
 -14  10   5      145.45      155.10     14.87 o 
 -13  10   5       10.10        4.95     11.72 o 
 -12  10   5       19.51       13.69      9.30 o 
 -11  10   5      125.91      121.71     10.82 o 
 -10  10   5       19.20       32.09     11.43 o 
  -9  10   5       89.25       77.74     10.34 o 
  -8  10   5       56.31       75.36     17.14 o 
  -7  10   5       34.52       43.90     21.99 o 
  -6  10   5        0.02        0.56      8.71 o 
  -5  10   5      180.49      213.40     49.57 o 
  -4  10   5       65.06       68.35     12.29 o 
  -3  10   5       57.86       52.88     11.57 o 
  -2  10   5      222.71      251.13     18.16 o 
  -1  10   5      179.13      226.64     14.49 o 
   0  10   5        1.87        9.33      7.77 o 
   1  10   5      282.33      232.98     14.50 o 
   2  10   5      448.96      439.72     19.02 o 
   3  10   5      274.46      275.21     13.14 o 
   4  10   5      339.00      348.76     13.06 o 
   5  10   5       29.51       11.29      6.05 o 
   6  10   5       12.13        8.15      5.95 o 
   7  10   5      358.99      388.63     17.99 o 
   8  10   5      156.44      144.05      9.27 o 
   9  10   5       31.28       28.79      8.41 o 
  10  10   5      561.75      595.95     26.65 o 
  11  10   5       68.14       97.90     10.48 o 
  12  10   5        7.88       -2.09      8.21 o 
  13  10   5       47.77       24.20      9.25 o 
  14  10   5      211.99      197.60     15.30 o 
 -14  11   5        0.14       -1.77     10.13 o 
 -13  11   5       49.83       34.56     11.25 o 
 -12  11   5        0.03       14.67     12.03 o 
 -11  11   5       30.11       40.91     10.39 o 
 -10  11   5      213.05      206.04     14.27 o 
  -9  11   5        0.22       -0.77      8.38 o 
  -8  11   5       26.25       25.69     13.63 o 
  -7  11   5        1.22        5.50      9.53 o 
  -6  11   5      132.72      136.66     19.55 o 
  -5  11   5       12.48        2.41      8.00 o 
  -4  11   5       63.58       61.45     10.54 o 
  -3  11   5      364.87      384.08     20.35 o 
  -2  11   5      156.60      140.95     13.00 o 
  -1  11   5       15.78       16.11      9.58 o 
   0  11   5       10.60       12.88     10.18 o 
   1  11   5       27.80       10.46      7.63 o 
   2  11   5        4.09        3.26      6.91 o 
   3  11   5      209.07      196.81     12.43 o 
   4  11   5      204.56      179.74     10.04 o 
   5  11   5      117.24      127.15      9.16 o 
   6  11   5       68.35       66.25      7.97 o 
   7  11   5       24.62       11.07      6.69 o 
   8  11   5        0.68       -1.96      6.53 o 
   9  11   5       51.85       41.74      9.39 o 
  10  11   5       18.72       15.69      8.57 o 
  11  11   5      134.16      139.70     12.20 o 
  12  11   5       29.43       42.95     12.76 o 
  13  11   5       84.33      120.57     15.59 o 
 -13  12   5        3.86       -2.83     12.49 o 
 -12  12   5        7.10        5.17     12.00 o 
 -11  12   5        2.21        0.95     11.64 o 
 -10  12   5       12.46        8.32      9.40 o 
  -9  12   5        1.04       -8.67     10.18 o 
  -8  12   5       26.07       23.21      9.99 o 
  -7  12   5        8.79       21.59      9.72 o 
  -6  12   5        0.10        8.17     10.31 o 
  -5  12   5      105.99      113.70     12.78 o 
  -4  12   5        0.20        7.75      8.92 o 
  -3  12   5       58.67       41.81     10.54 o 
  -2  12   5        1.69       11.34      8.99 o 
  -1  12   5        9.20        2.43      8.50 o 
   0  12   5       32.55       34.75      9.72 o 
   1  12   5        6.79        5.00      8.56 o 
   2  12   5      143.89      159.92     15.89 o 
   3  12   5       37.82       37.31      9.08 o 
   4  12   5        8.96        7.17      6.79 o 
   5  12   5        0.05        3.11      6.93 o 
   6  12   5        9.21       14.82      7.08 o 
   7  12   5        9.04        8.76      6.96 o 
   8  12   5        0.07       -8.14      8.14 o 
   9  12   5        0.11        0.60     11.03 o 
  10  12   5       83.59      107.13     16.57 o 
  11  12   5        0.04        4.04     11.27 o 
 -10  13   5      239.88      252.80     23.23 o 
  -9  13   5        9.95       19.67     12.09 o 
  -8  13   5        0.12        1.27     10.65 o 
  -7  13   5       17.87       10.99     11.11 o 
  -6  13   5       10.00        1.01     12.14 o 
  -5  13   5        3.51       -6.20     10.09 o 
  -4  13   5       45.55       35.72     13.76 o 
  -3  13   5       49.49       53.17     13.69 o 
  -2  13   5      114.47      101.52     19.48 o 
  -1  13   5        0.30       -9.20      9.20 o 
   0  13   5       87.54      115.15     16.38 o 
   1  13   5        6.26        3.45     11.42 o 
   2  13   5      181.77      173.22     18.58 o 
   3  13   5       10.10       10.89      9.51 o 
   4  13   5       73.98       86.06     10.75 o 
   5  13   5       56.92       56.04     11.68 o 
   6  13   5      158.73      170.35     15.32 o 
   7  13   5       94.14      108.00     20.34 o 
   8  13   5       22.72       21.08     14.13 o 
  -6  14   5        5.14        2.75     11.55 o 
  -5  14   5        0.85        5.19     12.18 o 
  -4  14   5       13.99        3.88     12.09 o 
  -3  14   5        3.46        3.33     11.26 o 
  -2  14   5      236.48      260.69     35.71 o 
  -1  14   5       15.97       10.17     19.91 o 
   0  14   5       40.22       23.76     13.26 o 
   1  14   5       82.48      106.59     16.65 o 
   2  14   5      134.73      131.64     17.89 o 
   3  14   5       80.60       93.15     15.56 o 
   4  14   5      377.72      371.98     21.14 o 
 -22   0   6       74.75      130.50     30.43 o 
 -21   0   6      370.47      385.73     40.90 o 
 -20   0   6        0.04       -2.89     19.11 o 
 -19   0   6      251.85      244.78     32.92 o 
 -18   0   6        0.56      -13.53     18.85 o 
 -17   0   6      584.66      555.08     39.29 o 
 -16   0   6       39.57       53.41     19.21 o 
 -15   0   6     1026.37      949.25     46.19 o 
 -14   0   6     1080.06     1134.53     48.16 o 
 -13   0   6       22.55       13.41     14.69 o 
 -12   0   6     2063.47     1940.92     60.92 o 
 -11   0   6     1925.54     1958.42     59.62 o 
 -10   0   6       10.65       16.52     11.48 o 
  -9   0   6     1249.79     1493.74     47.47 o 
  -8   0   6      370.25      390.79     23.74 o 
  -7   0   6     2162.19     2292.53     34.49 o 
  -6   0   6      402.67      422.90      8.85 o 
  -5   0   6      423.45      500.05     10.32 o 
  -4   0   6     5383.76     5864.91     63.04 o 
  -3   0   6        0.25       -3.87      3.87 o 
  -2   0   6       30.43        7.89      4.20 o 
  -1   0   6      128.90      204.79      6.86 o 
   0   0   6      160.29      182.69      7.09 o 
   1   0   6      722.62      644.57     14.61 o 
   2   0   6      331.78      332.42      9.74 o 
   3   0   6     5810.91     6060.89     60.09 o 
   4   0   6     1158.20     1353.78     43.57 o 
   5   0   6       77.07       36.07     10.83 o 
   6   0   6       48.92       34.91      9.47 o 
   7   0   6      219.29      197.71     12.70 o 
   8   0   6     3211.47     3084.80     51.97 o 
   9   0   6      253.81      236.17     13.24 o 
  10   0   6     6227.34     6257.44     78.36 o 
  11   0   6     4866.90     4596.76     62.96 o 
  12   0   6      125.76      127.63     12.21 o 
  13   0   6      296.41      278.08     16.36 o 
  14   0   6     1251.58     1329.11     38.58 o 
  15   0   6     1765.61     1774.65     37.24 o 
  16   0   6       39.62       46.89     11.53 o 
  17   0   6       38.75       27.73     11.90 o 
  18   0   6      746.44      783.33     27.75 o 
  19   0   6      162.21      115.03     21.07 o 
 -22   1   6       26.15       33.11     17.99 o 
 -21   1   6      110.14      144.53     21.16 o 
 -20   1   6       33.85       44.24     25.98 o 
 -19   1   6      135.90      143.78     19.72 o 
 -18   1   6        9.09       22.15     13.95 o 
 -17   1   6        0.32       11.28     14.96 o 
 -16   1   6      159.92      141.27     12.54 o 
 -15   1   6      656.71      695.01     25.96 o 
 -14   1   6      124.03      107.84     14.72 o 
 -13   1   6        3.51        6.07      7.09 o 
 -12   1   6        5.44       12.24      6.65 o 
 -11   1   6       81.13       84.38      8.86 o 
 -10   1   6     2297.59     2204.85     28.08 o 
  -9   1   6       46.84       63.60      5.21 o 
  -8   1   6       69.86       94.88      4.55 o 
  -7   1   6      142.74      127.69      3.70 o 
  -6   1   6     3909.78     4139.16     35.89 o 
  -5   1   6       42.46       48.09      3.64 o 
  -4   1   6      484.84      547.12     12.55 o 
  -3   1   6     7484.85     8111.11     60.17 o 
  -2   1   6       13.42       17.77      2.53 o 
  -1   1   6       57.74       65.69      3.62 o 
   0   1   6     1330.62     1325.78     13.80 o 
   1   1   6     3390.57     3458.29     28.07 o 
   2   1   6     1150.75     1328.53     14.55 o 
   3   1   6      904.87     1022.30     12.81 o 
   4   1   6      185.72      273.56     11.06 o 
   5   1   6       40.82       58.94      4.99 o 
   6   1   6      682.41      775.23     13.26 o 
   7   1   6      293.47      294.67      9.47 o 
   8   1   6        6.29       16.93      7.08 o 
   9   1   6      388.85      429.78     11.58 o 
  10   1   6       16.91       15.66      5.94 o 
  11   1   6      305.59      305.57     11.25 o 
  12   1   6       15.66       11.64      6.26 o 
  13   1   6      301.77      335.04     13.69 o 
  14   1   6      172.23      168.90     10.04 o 
  15   1   6        7.62       -0.16      7.51 o 
  16   1   6      532.45      586.84     20.50 o 
  17   1   6       49.66       36.89      9.20 o 
  18   1   6        4.02       -8.45      8.45 o 
  19   1   6      137.67      139.28     13.48 o 
 -21   2   6      113.32      121.98     20.13 o 
 -20   2   6      105.57       98.04     25.38 o 
 -19   2   6      128.15      133.90     14.67 o 
 -18   2   6        0.00        2.24      9.83 o 
 -17   2   6      153.05      143.20     13.49 o 
 -16   2   6       49.32       38.62      7.36 o 
 -15   2   6        2.68       -3.71      5.74 o 
 -14   2   6       57.57       67.85      7.64 o 
 -13   2   6       12.63       14.93      5.77 o 
 -12   2   6        6.58        5.14      5.21 o 
 -11   2   6       11.50       21.19      5.25 o 
 -10   2   6       86.75       81.87      7.25 o 
  -9   2   6        2.40        2.99      2.66 o 
  -8   2   6      598.29      610.61     11.69 o 
  -7   2   6      576.28      591.06      7.58 o 
  -6   2   6     1046.11     1112.80     11.71 o 
  -5   2   6      787.73      807.08      9.29 o 
  -4   2   6      657.69      637.47      9.37 o 
  -3   2   6       43.47       58.66      4.00 o 
  -2   2   6      713.90      784.12      8.95 o 
  -1   2   6      657.89      745.37      9.13 o 
   0   2   6       55.00       71.83      4.02 o 
   1   2   6      112.76      129.69      5.07 o 
   2   2   6      735.10      767.69     11.29 o 
   3   2   6     1055.32     1101.12     16.21 o 
   4   2   6      600.48      594.70     12.34 o 
   5   2   6       17.26       25.24      4.87 o 
   6   2   6      205.22      233.09     10.98 o 
   7   2   6      113.43      118.52      8.30 o 
   8   2   6        3.63       15.73      5.40 o 
   9   2   6      350.89      328.61     11.78 o 
  10   2   6      522.66      462.46     13.87 o 
  11   2   6       10.22        1.06      7.94 o 
  12   2   6      232.21      201.67     10.79 o 
  13   2   6       53.76       32.87      7.62 o 
  14   2   6        1.08       -1.11      7.12 o 
  15   2   6        1.50        0.37      7.73 o 
  16   2   6       15.37        5.90      8.04 o 
  17   2   6        0.12        9.33      8.60 o 
  18   2   6        6.97        6.97      8.97 o 
  19   2   6        0.06       -2.31      8.74 o 
 -21   3   6       28.11       47.13     24.43 o 
 -20   3   6       25.56       29.82     11.81 o 
 -19   3   6      408.67      447.74     22.47 o 
 -18   3   6      368.85      370.94     15.84 o 
 -17   3   6        9.60       15.85      7.19 o 
 -16   3   6       23.66       17.39      7.05 o 
 -15   3   6       35.09       44.83      8.15 o 
 -14   3   6     1785.01     1747.54     27.80 o 
 -13   3   6      277.47      280.68     12.31 o 
 -12   3   6      242.46      250.74      7.42 o 
 -11   3   6     1867.32     1871.29     18.88 o 
 -10   3   6      337.08      346.58      8.00 o 
  -9   3   6      377.12      346.75      6.49 o 
  -8   3   6      484.93      543.89      7.98 o 
  -7   3   6        9.62        2.88      2.52 o 
  -6   3   6     1010.08     1051.68     11.44 o 
  -5   3   6        0.21       -0.36      2.71 o 
  -4   3   6      751.40      876.09     12.36 o 
  -3   3   6     3933.73     4000.30     33.54 o 
  -2   3   6      340.54      369.67      7.27 o 
  -1   3   6        5.02        4.12      3.44 o 
   0   3   6      166.65      125.16      4.99 o 
   1   3   6      127.38      130.21      5.08 o 
   2   3   6      579.61      622.27     10.69 o 
   3   3   6     1050.23     1137.96     16.61 o 
   4   3   6      703.99      825.28     14.47 o 
   5   3   6       72.25       60.10      5.72 o 
   6   3   6      989.61      937.34     16.19 o 
   7   3   6       31.44       45.00      6.07 o 
   8   3   6        4.70        8.78      5.39 o 
   9   3   6     4780.30     4915.26     52.36 o 
  10   3   6      328.37      275.16     13.69 o 
  11   3   6      883.70      816.89     17.86 o 
  12   3   6      252.31      226.82     12.64 o 
  13   3   6      166.26      157.74     10.61 o 
  14   3   6      327.17      303.09     13.59 o 
  15   3   6       54.90       48.02     10.45 o 
  16   3   6      587.92      603.41     18.12 o 
  17   3   6      156.25      179.21     12.62 o 
  18   3   6        2.30       -3.58      8.69 o 
  19   3   6       73.97       64.56     12.09 o 
 -21   4   6       23.99       31.38     16.87 o 
 -20   4   6      123.14      123.27     19.62 o 
 -19   4   6        3.02      -10.13     10.13 o 
 -18   4   6      117.12      140.88     11.36 o 
 -17   4   6      520.24      541.02     17.86 o 
 -16   4   6      103.37      106.73      9.76 o 
 -15   4   6       43.66       50.75      7.82 o 
 -14   4   6     1906.46     1867.08     29.31 o 
 -13   4   6        0.58       -5.56      5.56 o 
 -12   4   6      353.88      364.21     11.49 o 
 -11   4   6     2791.78     2825.76     26.81 o 
 -10   4   6       52.10       54.35      4.56 o 
  -9   4   6        2.52       -0.03      3.27 o 
  -8   4   6        4.64       14.12      3.14 o 
  -7   4   6      278.81      285.07      7.54 o 
  -6   4   6       16.01       23.67      4.87 o 
  -5   4   6      418.18      460.13      8.80 o 
  -4   4   6     4807.25     5177.74     42.15 o 
  -3   4   6      447.95      494.70      9.17 o 
  -2   4   6      408.18      435.60      9.71 o 
  -1   4   6      113.09       99.53      6.52 o 
   0   4   6      272.94      326.56      8.68 o 
   1   4   6       22.82       34.81      4.09 o 
   2   4   6     2407.52     2323.95     26.71 o 
   3   4   6      923.54      964.55     13.91 o 
   4   4   6       42.43       59.55      4.88 o 
   5   4   6      250.97      191.20      8.34 o 
   6   4   6       17.74       17.19      6.38 o 
   7   4   6       34.91       28.96      5.71 o 
   8   4   6      807.80      765.16     15.75 o 
   9   4   6      674.84      689.03     20.75 o 
  10   4   6      291.54      290.94     13.20 o 
  11   4   6      663.20      622.43     16.11 o 
  12   4   6      276.12      250.57     11.96 o 
  13   4   6        7.87        6.62      7.12 o 
  14   4   6      138.66      117.04      9.99 o 
  15   4   6      145.82      147.64     10.04 o 
  16   4   6       10.57        9.65      8.38 o 
  17   4   6      224.75      265.17     14.42 o 
  18   4   6       34.33       31.39     10.09 o 
  19   4   6        5.90       -3.13      9.57 o 
 -20   5   6        6.02       -1.26     23.93 o 
 -19   5   6       51.75       37.18      9.47 o 
 -18   5   6        0.84       -7.36      7.36 o 
 -17   5   6      110.81      119.41     13.14 o 
 -16   5   6      215.38      240.64     19.33 o 
 -15   5   6      197.40      202.68     16.16 o 
 -14   5   6      812.39      774.54     19.25 o 
 -13   5   6      460.49      454.36     11.87 o 
 -12   5   6       69.27       65.01      7.56 o 
 -11   5   6     1780.96     1799.53     24.98 o 
 -10   5   6      861.82      850.30     13.29 o 
  -9   5   6     1046.90     1004.49     14.21 o 
  -8   5   6      350.93      358.18      9.79 o 
  -7   5   6       95.20       94.51      5.81 o 
  -6   5   6     1186.64     1206.83     17.48 o 
  -5   5   6      151.26      150.94      6.62 o 
  -4   5   6       84.17      102.27      5.17 o 
  -3   5   6     4130.47     4108.47     39.33 o 
  -2   5   6      192.68      193.41      7.56 o 
  -1   5   6      407.57      431.74     12.18 o 
   0   5   6      585.08      554.77     10.30 o 
   1   5   6      976.77      922.81     13.93 o 
   2   5   6      129.34      127.08      7.00 o 
   3   5   6        1.60        6.29      3.59 o 
   4   5   6      163.53      137.01      9.29 o 
   5   5   6      706.60      736.16     12.81 o 
   6   5   6        0.18       -1.51      4.74 o 
   7   5   6      131.91      132.76      8.18 o 
   8   5   6       17.77       16.61      5.84 o 
   9   5   6       78.85       78.39      7.81 o 
  10   5   6        0.06       -3.89      6.02 o 
  11   5   6      199.29      178.92     10.63 o 
  12   5   6       30.41       30.84      7.97 o 
  13   5   6        4.32       13.58      7.40 o 
  14   5   6       20.78       12.79      6.95 o 
  15   5   6       24.17       30.29      7.67 o 
  16   5   6       72.76       69.15      8.90 o 
  17   5   6        9.54        2.32      9.14 o 
  18   5   6        7.13       -8.94      9.18 o 
 -20   6   6        6.94        1.76     25.91 o 
 -19   6   6        3.74       -7.98      7.98 o 
 -18   6   6        1.04       -7.61      7.61 o 
 -17   6   6       18.04       14.67      8.11 o 
 -16   6   6       13.66       14.24      7.78 o 
 -15   6   6      224.56      198.72     13.36 o 
 -14   6   6       19.03       24.27     10.10 o 
 -13   6   6      444.58      418.70     15.41 o 
 -12   6   6       14.15        7.34      7.18 o 
 -11   6   6      813.05      838.67     23.13 o 
 -10   6   6       34.44       36.78      6.33 o 
  -9   6   6        2.02        2.04      6.71 o 
  -8   6   6        7.44       20.65      6.32 o 
  -7   6   6      765.74      786.69     22.21 o 
  -6   6   6     1218.86     1190.69     19.19 o 
  -5   6   6     1069.23     1054.59     19.47 o 
  -4   6   6      147.44      141.43      7.69 o 
  -3   6   6      579.44      579.46     13.29 o 
  -2   6   6      482.73      482.65     10.62 o 
  -1   6   6       24.16       31.85      4.42 o 
   0   6   6      317.12      342.37      9.29 o 
   1   6   6       53.57       60.79      5.46 o 
   2   6   6       84.61       90.50      5.45 o 
   3   6   6      232.82      238.04      8.12 o 
   4   6   6        1.20       -0.81      3.80 o 
   5   6   6      450.02      407.20     10.26 o 
   6   6   6      200.39      204.66      8.27 o 
   7   6   6        4.23        1.59      4.58 o 
   8   6   6       52.77       52.82      7.54 o 
   9   6   6      158.78      156.19     10.28 o 
  10   6   6      241.09      219.67     14.24 o 
  11   6   6      268.91      263.17     12.41 o 
  12   6   6       75.75       70.21      8.65 o 
  13   6   6       54.86       56.57      8.88 o 
  14   6   6        3.48       -2.05      6.53 o 
  15   6   6       36.46       37.87      8.01 o 
  16   6   6       19.03       14.31      7.76 o 
  17   6   6       59.32       53.89     10.99 o 
 -19   7   6        4.81        0.20      9.18 o 
 -18   7   6       46.22       36.90      9.64 o 
 -17   7   6       44.42       54.49      9.60 o 
 -16   7   6       40.40       29.91      8.39 o 
 -15   7   6       17.97       20.78      7.83 o 
 -14   7   6       29.84       31.35      7.76 o 
 -13   7   6        6.75        8.06      6.82 o 
 -12   7   6       28.93       31.81      7.18 o 
 -11   7   6      368.83      379.95     14.48 o 
 -10   7   6     1001.20     1038.27     24.24 o 
  -9   7   6        2.75       -3.19      6.77 o 
  -8   7   6       63.11       59.45      7.81 o 
  -7   7   6      123.58      140.39     16.34 o 
  -6   7   6        4.36       -0.18      4.83 o 
  -5   7   6       75.48       78.54     10.82 o 
  -4   7   6      161.42      174.56      8.34 o 
  -3   7   6     2774.86     2728.77     41.63 o 
  -2   7   6       48.69       39.54      7.77 o 
  -1   7   6      876.11      797.22     17.41 o 
   0   7   6     1121.00     1078.93     20.39 o 
   1   7   6      125.28      127.60      9.04 o 
   2   7   6      335.80      338.87     11.51 o 
   3   7   6      920.63      894.41     14.00 o 
   4   7   6      280.00      284.39     12.93 o 
   5   7   6        2.36       -1.55      4.19 o 
   6   7   6      197.76      181.85     11.46 o 
   7   7   6     1021.10     1059.36     20.03 o 
   8   7   6      141.67      161.31      8.30 o 
   9   7   6      401.96      417.25     13.92 o 
  10   7   6      568.25      575.75     16.19 o 
  11   7   6       40.76       24.84      8.99 o 
  12   7   6        0.46       -6.87      6.87 o 
  13   7   6        4.04        0.10      6.71 o 
  14   7   6      340.83      354.40     13.88 o 
  15   7   6       20.17       20.57      7.97 o 
  16   7   6      214.12      264.39     13.42 o 
  17   7   6       10.78       14.52      8.66 o 
 -18   8   6        1.35       -8.18      8.62 o 
 -17   8   6      313.06      332.55     16.58 o 
 -16   8   6      155.42      173.33     12.88 o 
 -15   8   6      132.54      124.63     11.28 o 
 -14   8   6      145.40      164.10     11.68 o 
 -13   8   6       18.63       12.22      7.08 o 
 -12   8   6      163.01      186.05     11.40 o 
 -11   8   6      857.91      842.14     21.01 o 
 -10   8   6        6.81       14.46      6.35 o 
  -9   8   6      648.95      669.79     16.97 o 
  -8   8   6        0.43       -1.51      6.51 o 
  -7   8   6       16.01       13.81      5.91 o 
  -6   8   6       92.07       69.54     11.28 o 
  -5   8   6       77.80       66.23     23.05 o 
  -4   8   6      770.18      776.20     21.40 o 
  -3   8   6      773.72      763.65     21.25 o 
  -2   8   6      118.85      108.72     10.55 o 
  -1   8   6       21.71       12.58      7.60 o 
   0   8   6      844.30      809.62     18.52 o 
   1   8   6      760.47      743.54     17.95 o 
   2   8   6     1944.36     1886.29     26.12 o 
   3   8   6       49.39       48.61      6.88 o 
   4   8   6      100.12      107.37      8.17 o 
   5   8   6      973.92      986.83     18.81 o 
   6   8   6     1364.07     1348.92     22.27 o 
   7   8   6        7.87       12.19      5.37 o 
   8   8   6      418.15      397.28     14.31 o 
   9   8   6      407.35      434.68     12.43 o 
  10   8   6       31.89       42.80      7.76 o 
  11   8   6       79.37       75.74      8.28 o 
  12   8   6       83.99       92.43      9.34 o 
  13   8   6       55.23       66.10      9.27 o 
  14   8   6      293.22      318.54     18.10 o 
  15   8   6        4.78       -2.36      8.87 o 
  16   8   6       18.35       16.80     10.67 o 
 -17   9   6      115.82      145.68     15.53 o 
 -16   9   6       58.24       62.85     12.08 o 
 -15   9   6       50.58       45.45     11.29 o 
 -14   9   6        0.10        5.19     12.47 o 
 -13   9   6        3.96       -1.27      8.76 o 
 -12   9   6       13.13       18.80      9.10 o 
 -11   9   6      282.21      273.52     16.39 o 
 -10   9   6      297.04      303.20     16.96 o 
  -9   9   6       15.16       12.13     10.11 o 
  -8   9   6       19.38       26.57     10.07 o 
  -7   9   6        6.00       -1.87      8.41 o 
  -6   9   6       42.83       26.60     12.47 o 
  -5   9   6       11.23       18.28      9.94 o 
  -4   9   6     1040.11     1050.62     69.52 o 
  -3   9   6     1173.50     1064.96     26.05 o 
  -2   9   6      134.98      143.91     12.26 o 
  -1   9   6       57.77       67.18     10.05 o 
   0   9   6       16.34       10.51      8.21 o 
   1   9   6        1.35        4.43      7.19 o 
   2   9   6      316.70      323.50     16.45 o 
   3   9   6      530.02      506.76     14.50 o 
   4   9   6        2.56        2.17      7.36 o 
   5   9   6        0.67        0.56      5.88 o 
   6   9   6       47.38       31.25      7.02 o 
   7   9   6       50.58       53.54      7.70 o 
   8   9   6      196.16      162.52     12.43 o 
   9   9   6       40.76       66.14      8.28 o 
  10   9   6        4.19       -2.07      7.70 o 
  11   9   6        0.23        2.02      7.90 o 
  12   9   6       22.84        6.10      8.32 o 
  13   9   6        4.61       12.65      8.78 o 
  14   9   6       21.45        8.38      9.06 o 
  15   9   6       29.95       40.89     12.81 o 
 -16  10   6        0.80       -8.08     10.87 o 
 -15  10   6       78.24       82.08     17.39 o 
 -14  10   6       83.57       84.68     12.36 o 
 -13  10   6       18.58       16.13      9.72 o 
 -12  10   6       15.79       16.91      9.72 o 
 -11  10   6        7.52       -0.93      8.75 o 
 -10  10   6       12.58       19.63      9.25 o 
  -9  10   6       88.53       66.33     16.85 o 
  -8  10   6       33.12       18.37     10.73 o 
  -7  10   6       12.73        6.22      9.81 o 
  -6  10   6        1.01        5.41      9.85 o 
  -5  10   6        2.34       14.85     11.80 o 
  -4  10   6       32.32       34.59     11.21 o 
  -3  10   6       55.16       49.53     11.70 o 
  -2  10   6      119.25      131.42     12.20 o 
  -1  10   6      186.69      177.77     13.56 o 
   0  10   6       37.83       24.40      8.90 o 
   1  10   6      194.92      198.10     12.07 o 
   2  10   6       62.76       69.64      9.06 o 
   3  10   6        2.28       -0.76      6.17 o 
   4  10   6      150.13      153.01     11.36 o 
   5  10   6        7.62       12.88      6.91 o 
   6  10   6        3.29        8.78      6.72 o 
   7  10   6       59.79       47.92      8.40 o 
   8  10   6        3.09       -3.13      6.14 o 
   9  10   6        1.20        9.06      7.95 o 
  10  10   6        3.36       -7.09      8.54 o 
  11  10   6       12.96        2.86      8.57 o 
  12  10   6        8.05        5.52      8.70 o 
  13  10   6       10.88       19.02     12.17 o 
 -14  11   6      125.24      128.91     15.22 o 
 -13  11   6       19.22       22.57     17.79 o 
 -12  11   6      124.39      176.10     15.83 o 
 -11  11   6       47.06       41.54     11.13 o 
 -10  11   6      392.54      409.51     17.89 o 
  -9  11   6       13.09       16.80      9.45 o 
  -8  11   6       34.76       41.95      9.74 o 
  -7  11   6       21.80       28.88     11.61 o 
  -6  11   6       42.05       59.34     13.25 o 
  -5  11   6      147.78      161.45     17.25 o 
  -4  11   6        2.52        5.06     14.13 o 
  -3  11   6      738.76      744.79     41.55 o 
  -2  11   6       72.98       60.71     12.68 o 
  -1  11   6       73.58       70.81     11.16 o 
   0  11   6      311.59      306.31     17.61 o 
   1  11   6      133.14      124.95     14.18 o 
   2  11   6       33.20       11.39      7.88 o 
   3  11   6       15.63       13.79      6.99 o 
   4  11   6        1.79       -3.68      6.20 o 
   5  11   6       93.98       96.98      8.70 o 
   6  11   6       55.76       49.91      7.77 o 
   7  11   6       95.37      118.55      9.40 o 
   8  11   6       32.62       18.12      7.23 o 
   9  11   6      111.96      120.93     11.32 o 
  10  11   6      183.92      188.92     14.62 o 
  11  11   6       92.58      101.27     15.11 o 
  12  11   6       13.61       13.23     11.80 o 
 -12  12   6      121.76      132.20     15.53 o 
 -11  12   6      109.24      116.95     14.51 o 
 -10  12   6       48.34       40.62     11.46 o 
  -9  12   6      108.48      121.36     16.49 o 
  -8  12   6        2.34       -2.87      8.83 o 
  -7  12   6        6.57        3.80      9.22 o 
  -6  12   6        6.14       18.95      9.81 o 
  -5  12   6       92.71       70.60     11.92 o 
  -4  12   6      164.35      160.78     14.52 o 
  -3  12   6      132.66      166.69     24.73 o 
  -2  12   6      187.23      189.76     27.54 o 
  -1  12   6       21.94       21.31      9.65 o 
   0  12   6        2.97       -4.26      8.53 o 
   1  12   6       27.33       27.42      7.93 o 
   2  12   6      277.72      267.29     13.42 o 
   3  12   6        8.83       -1.75      6.56 o 
   4  12   6       27.09       29.12      7.99 o 
   5  12   6        1.75       -4.05      6.61 o 
   6  12   6       33.54       33.79      7.74 o 
   7  12   6        4.13       -1.84      9.04 o 
   8  12   6      120.56      173.22     22.84 o 
   9  12   6       57.44       56.65     12.90 o 
  10  12   6       34.40       35.56     12.63 o 
  -9  13   6        0.37        8.25     13.62 o 
  -8  13   6       20.33       24.38     12.45 o 
  -7  13   6        5.03        7.09     24.13 o 
  -6  13   6      125.40      134.49     17.61 o 
  -5  13   6       69.74       63.44     25.31 o 
  -4  13   6        7.89       10.58     11.86 o 
  -3  13   6      138.78      137.80     23.67 o 
  -2  13   6        0.31       -8.27     23.04 o 
  -1  13   6      126.84      103.84     19.12 o 
   0  13   6        1.30        6.09     12.43 o 
   1  13   6       55.68       43.88     11.22 o 
   2  13   6       12.43        3.45     11.72 o 
   3  13   6        0.24       -3.07      9.17 o 
   4  13   6       30.19       13.35     10.34 o 
   5  13   6      100.71       88.33     13.28 o 
   6  13   6       13.31       13.53     10.33 o 
   7  13   6       13.47       11.00     17.85 o 
  -4  14   6        0.08       -6.21     11.25 o 
  -3  14   6        4.32        5.53     11.98 o 
  -2  14   6       26.15       16.71     12.74 o 
  -1  14   6       19.12       -2.80     11.90 o 
   0  14   6       26.66       15.25     13.23 o 
   1  14   6        5.37        6.10     12.09 o 
   2  14   6        4.82       14.85     12.67 o 
 -21   1   7      103.43       74.46     19.01 o 
 -20   1   7       28.48        8.90     18.79 o 
 -19   1   7       25.73       31.28     15.20 o 
 -18   1   7      113.84       90.58     16.66 o 
 -17   1   7       18.11       33.14     13.91 o 
 -16   1   7       49.01       43.20     17.77 o 
 -15   1   7       13.15        3.32     11.00 o 
 -14   1   7       20.21        3.21     10.64 o 
 -13   1   7      667.75      637.99     26.31 o 
 -12   1   7      465.27      478.48     22.49 o 
 -11   1   7      715.45      765.21     29.34 o 
 -10   1   7       96.47       63.22     10.77 o 
  -9   1   7       69.14       68.59     10.32 o 
  -8   1   7      119.64      106.76      5.01 o 
  -7   1   7        7.00       16.09      4.29 o 
  -6   1   7     1889.58     2053.07     21.00 o 
  -5   1   7        3.62        0.27      2.69 o 
  -4   1   7      893.44      937.63     11.69 o 
  -3   1   7     2920.49     3344.66     28.81 o 
  -2   1   7      111.98      145.62      5.65 o 
  -1   1   7       52.32       49.64      3.58 o 
   0   1   7      908.55      912.21     12.53 o 
   1   1   7      610.98      609.91     10.76 o 
   2   1   7        0.21        1.26      3.80 o 
   3   1   7        5.66       10.71      4.32 o 
   4   1   7      797.06      810.73     14.85 o 
   5   1   7       92.73       84.90      5.80 o 
   6   1   7      299.78      304.32      9.86 o 
   7   1   7     1603.57     1601.41     21.14 o 
   8   1   7      556.65      548.54     16.86 o 
   9   1   7      107.10      116.81      8.03 o 
  10   1   7      697.99      705.68     15.44 o 
  11   1   7      118.97      117.05      9.70 o 
  12   1   7        1.47       -5.83      5.83 o 
  13   1   7        0.09        1.57      7.07 o 
  14   1   7      204.23      190.25     11.75 o 
  15   1   7       34.36       24.97      8.42 o 
  16   1   7      183.23      186.06     16.31 o 
  17   1   7      182.81      206.64     14.39 o 
  18   1   7        4.45       -4.07      8.82 o 
  19   1   7        4.71       -4.38      9.45 o 
 -21   2   7       28.76       34.79     22.94 o 
 -20   2   7        0.27        1.69     14.82 o 
 -19   2   7      116.29      139.16     25.44 o 
 -18   2   7      136.68      122.35     18.01 o 
 -17   2   7       79.49       85.16     16.14 o 
 -16   2   7        2.00       -2.11      8.12 o 
 -15   2   7      673.30      604.53     19.98 o 
 -14   2   7      485.92      452.78     14.76 o 
 -13   2   7        0.34        7.48      5.67 o 
 -12   2   7     4918.48     4775.83     53.07 o 
 -11   2   7     3037.31     2965.41     44.16 o 
 -10   2   7       32.72       23.94      5.01 o 
  -9   2   7       32.53       35.98      2.72 o 
  -8   2   7       44.11       47.18      2.98 o 
  -7   2   7        1.88        2.20      2.28 o 
  -6   2   7      212.39      222.14      7.57 o 
  -5   2   7     2194.96     2386.27     20.20 o 
  -4   2   7     5871.34     5784.78     42.21 o 
  -3   2   7     1025.14     1174.62     12.99 o 
  -2   2   7       29.28       39.13      3.34 o 
  -1   2   7      812.93      760.13     14.01 o 
   0   2   7       22.48       39.67      3.69 o 
   1   2   7      225.26      291.08      9.05 o 
   2   2   7     3698.01     4021.46     44.47 o 
   3   2   7     1071.44     1014.62     16.27 o 
   4   2   7      543.04      565.52     12.81 o 
   5   2   7      164.81      160.63      8.22 o 
   6   2   7     2622.83     2470.55     29.65 o 
   7   2   7      215.63      213.05      9.79 o 
   8   2   7      459.73      466.18     13.62 o 
   9   2   7     1894.27     1995.52     27.80 o 
  10   2   7     2333.03     2329.45     31.15 o 
  11   2   7      654.65      661.92     16.67 o 
  12   2   7       70.81       74.43      8.64 o 
  13   2   7      836.04      856.23     19.56 o 
  14   2   7       21.15       18.23      8.25 o 
  15   2   7        0.65       -1.31      7.62 o 
  16   2   7      341.87      338.27     15.39 o 
  17   2   7       48.49       61.81     11.46 o 
  18   2   7        0.07       -4.47      9.08 o 
 -21   3   7       16.14       17.57     15.84 o 
 -20   3   7      163.37      183.58     21.73 o 
 -19   3   7        0.70       23.91     14.92 o 
 -18   3   7      315.44      350.95     27.94 o 
 -17   3   7       37.74       51.40      8.33 o 
 -16   3   7        0.03       -5.77      6.07 o 
 -15   3   7      274.85      257.30     12.48 o 
 -14   3   7      253.17      254.92     12.34 o 
 -13   3   7      606.96      611.85     16.51 o 
 -12   3   7      309.72      290.84     22.35 o 
 -11   3   7       48.31       51.16      3.90 o 
 -10   3   7     1348.64     1285.99     13.17 o 
  -9   3   7       58.02       51.28      5.00 o 
  -8   3   7       10.99        8.56      2.78 o 
  -7   3   7      481.16      457.59      7.56 o 
  -6   3   7      389.19      381.71      7.07 o 
  -5   3   7      769.71      799.07     11.50 o 
  -4   3   7      344.73      381.40     10.50 o 
  -3   3   7      491.08      555.90      8.74 o 
  -2   3   7      127.66      136.95      5.45 o 
  -1   3   7      149.61      147.86      5.53 o 
   0   3   7       41.73       52.95      4.45 o 
   1   3   7     2249.69     2310.39     26.21 o 
   2   3   7      297.87      344.26      9.93 o 
   3   3   7       12.74       -3.25      4.04 o 
   4   3   7      239.10      243.50      9.33 o 
   5   3   7     2399.60     2500.55     29.64 o 
   6   3   7        3.82       10.66      5.23 o 
   7   3   7     1791.36     1723.63     24.34 o 
   8   3   7      100.68      113.10      8.43 o 
   9   3   7        9.70       -1.65      5.73 o 
  10   3   7        0.64        6.25      6.56 o 
  11   3   7      254.88      233.17     17.13 o 
  12   3   7       73.72       61.02      8.33 o 
  13   3   7       58.74       31.55      7.92 o 
  14   3   7      194.54      201.88     12.32 o 
  15   3   7       10.47       -7.63      7.63 o 
  16   3   7        0.00       -7.77      7.77 o 
  17   3   7      147.71      171.83     12.97 o 
  18   3   7       84.28       86.07     11.51 o 
 -20   4   7       25.41       41.68     16.73 o 
 -19   4   7        3.66        6.34     13.94 o 
 -18   4   7        0.05       -7.38      8.75 o 
 -17   4   7       18.82       18.35      7.90 o 
 -16   4   7      164.97      151.25     12.47 o 
 -15   4   7       37.44       20.21      8.30 o 
 -14   4   7        0.06        1.12      6.29 o 
 -13   4   7       22.98       20.97      6.74 o 
 -12   4   7        1.86        2.90      5.47 o 
 -11   4   7       19.96       21.81      3.76 o 
 -10   4   7       34.41       29.74      3.81 o 
  -9   4   7       45.08       46.64      3.98 o 
  -8   4   7      484.43      472.36      8.32 o 
  -7   4   7      170.81      154.73      5.52 o 
  -6   4   7        0.46       -3.13      3.13 o 
  -5   4   7      110.66      128.47      5.71 o 
  -4   4   7       60.69       65.83      6.33 o 
  -3   4   7       16.66       13.27      3.99 o 
  -2   4   7        5.39       -2.20      3.20 o 
  -1   4   7      256.89      262.16      7.87 o 
   0   4   7        0.44       -3.16      3.16 o 
   1   4   7      305.09      321.59      8.78 o 
   2   4   7       36.62       37.86      4.46 o 
   3   4   7      280.14      297.89     10.05 o 
   4   4   7       36.17       48.29      5.75 o 
   5   4   7       28.95       47.35      6.13 o 
   6   4   7      151.42      150.71      8.45 o 
   7   4   7      133.33      149.19      8.77 o 
   8   4   7      179.54      162.36      9.32 o 
   9   4   7        3.21       -5.71      5.71 o 
  10   4   7      144.21      153.77      9.94 o 
  11   4   7      368.91      340.96     13.43 o 
  12   4   7       14.48        1.28      6.98 o 
  13   4   7       14.66        8.88      7.25 o 
  14   4   7       48.09       51.94      9.05 o 
  15   4   7      103.50      109.11     10.79 o 
  16   4   7       43.45       47.53      9.64 o 
  17   4   7        0.55        2.71      9.16 o 
  18   4   7      259.75      244.59     15.00 o 
 -20   5   7        1.27        1.17     14.82 o 
 -19   5   7        5.66       -8.24     11.35 o 
 -18   5   7      126.77      145.23     22.82 o 
 -17   5   7        0.43       -7.19      7.19 o 
 -16   5   7       23.02        9.27      7.37 o 
 -15   5   7       20.83       15.78      7.35 o 
 -14   5   7       68.19       69.23     11.49 o 
 -13   5   7      136.74      151.84     10.24 o 
 -12   5   7      264.89      263.12     10.16 o 
 -11   5   7      468.15      475.38     12.10 o 
 -10   5   7     1640.37     1589.81     17.18 o 
  -9   5   7      348.78      316.27      8.16 o 
  -8   5   7      240.34      230.30      7.06 o 
  -7   5   7       29.54       32.89      4.39 o 
  -6   5   7      299.76      368.98      8.84 o 
  -5   5   7     1025.84     1055.15     15.86 o 
  -4   5   7     1191.09     1184.11     16.95 o 
  -3   5   7      998.59      967.93     15.84 o 
  -2   5   7       52.69       45.55      5.31 o 
  -1   5   7      140.42      128.35      6.30 o 
   0   5   7      375.50      355.73      9.27 o 
   1   5   7      867.66      817.42     15.39 o 
   2   5   7      416.47      352.54      9.59 o 
   3   5   7      350.07      365.94      9.96 o 
   4   5   7      606.80      574.57     11.96 o 
   5   5   7      699.56      680.77     14.83 o 
   6   5   7       60.60       52.63      6.57 o 
   7   5   7      574.79      541.06     14.32 o 
   8   5   7      421.03      426.54     15.34 o 
   9   5   7      563.41      534.42     16.33 o 
  10   5   7      328.92      293.88     12.65 o 
  11   5   7      121.43      120.65      9.67 o 
  12   5   7        2.42        6.14      7.14 o 
  13   5   7        0.18        1.20      7.22 o 
  14   5   7      103.07      103.21     10.34 o 
  15   5   7        0.13       -7.65      7.65 o 
  16   5   7      106.72       75.75      9.48 o 
  17   5   7      114.32      118.75     12.24 o 
 -19   6   7      141.06      172.83     15.93 o 
 -18   6   7      110.48       83.76     12.82 o 
 -17   6   7        0.12       -7.38      7.38 o 
 -16   6   7      120.36      111.53     14.27 o 
 -15   6   7       18.03       16.08      7.59 o 
 -14   6   7       69.34       85.78      9.33 o 
 -13   6   7      105.61      101.83     15.88 o 
 -12   6   7     1044.13     1057.38     30.30 o 
 -11   6   7     3820.97     3738.27     45.57 o 
 -10   6   7      241.92      243.15     11.93 o 
  -9   6   7       24.82       15.00      6.76 o 
  -8   6   7     1460.01     1385.63     30.19 o 
  -7   6   7      460.06      417.48     10.99 o 
  -6   6   7        1.06        5.18      4.39 o 
  -5   6   7       39.07       55.55      5.63 o 
  -4   6   7     4270.16     4188.03     46.90 o 
  -3   6   7       28.42       26.86      5.23 o 
  -2   6   7       43.80       48.53      5.69 o 
  -1   6   7      502.32      487.27     11.55 o 
   0   6   7      915.84      931.40     14.32 o 
   1   6   7       76.04       64.59      5.33 o 
   2   6   7      864.23      857.56     14.01 o 
   3   6   7       35.22       33.78      4.93 o 
   4   6   7      244.31      246.65      8.99 o 
   5   6   7       20.42       20.02      4.76 o 
   6   6   7     1049.93     1016.84     18.42 o 
   7   6   7      399.37      383.22     12.95 o 
   8   6   7       35.56       27.14     10.03 o 
   9   6   7      360.19      364.62     13.43 o 
  10   6   7      521.04      537.42     15.95 o 
  11   6   7      202.05      208.01     12.80 o 
  12   6   7      117.17      135.05     10.65 o 
  13   6   7      294.12      310.79     16.79 o 
  14   6   7        5.29        5.42      8.35 o 
  15   6   7       20.10       27.11      8.30 o 
  16   6   7      455.17      553.16     33.96 o 
  17   6   7        5.74        4.02     10.57 o 
 -19   7   7        0.56       -4.70     10.39 o 
 -18   7   7        0.84        4.53      9.96 o 
 -17   7   7       10.91       -0.30      7.96 o 
 -16   7   7        6.96        2.99      7.72 o 
 -15   7   7       85.60       82.93      9.82 o 
 -14   7   7       72.91       67.03      9.10 o 
 -13   7   7       18.50       12.93      7.40 o 
 -12   7   7       58.51       69.25      8.39 o 
 -11   7   7        2.41        2.61      6.43 o 
 -10   7   7        2.33       -2.39      5.70 o 
  -9   7   7       68.11       51.59     11.51 o 
  -8   7   7       14.36       10.07      6.47 o 
  -7   7   7        1.26       -3.38      5.50 o 
  -6   7   7      115.51      115.63      7.65 o 
  -5   7   7      866.75      921.73     18.58 o 
  -4   7   7      311.70      290.46     10.29 o 
  -3   7   7      963.50      898.47     15.75 o 
  -2   7   7      694.16      692.03     21.26 o 
  -1   7   7      112.58      120.37      9.25 o 
   0   7   7      478.79      456.89     14.54 o 
   1   7   7      569.69      526.69     16.00 o 
   2   7   7      571.52      552.16     17.54 o 
   3   7   7      382.91      361.13     10.18 o 
   4   7   7      451.06      415.15     13.16 o 
   5   7   7       41.14       35.41      5.51 o 
   6   7   7        5.83        4.46      4.83 o 
   7   7   7       32.53       16.55      5.55 o 
   8   7   7      181.35      163.04      9.91 o 
   9   7   7        0.79       12.47      7.79 o 
  10   7   7        2.51       -0.43      7.64 o 
  11   7   7      130.31      124.10     10.33 o 
  12   7   7       22.85       14.57      7.94 o 
  13   7   7      138.16      161.11     11.84 o 
  14   7   7       90.72       92.85      9.70 o 
  15   7   7        4.23       -2.56      7.76 o 
  16   7   7        0.02        7.98     10.02 o 
 -18   8   7       34.12       33.07     14.07 o 
 -17   8   7        3.38      -11.70     11.70 o 
 -16   8   7       16.28       26.05      8.82 o 
 -15   8   7       70.75       71.76     10.04 o 
 -14   8   7       26.48       44.27      8.84 o 
 -13   8   7       41.58       33.86      9.12 o 
 -12   8   7      191.28      213.19     12.13 o 
 -11   8   7       10.56       26.98      7.07 o 
 -10   8   7      128.71      132.70      9.65 o 
  -9   8   7      102.64      111.87     11.22 o 
  -8   8   7       45.58       49.63     11.20 o 
  -7   8   7      331.19      307.77     44.77 o 
  -6   8   7      322.80      328.71     19.93 o 
  -5   8   7       15.73       10.54      7.12 o 
  -4   8   7      143.01      172.43     12.66 o 
  -3   8   7       80.14       65.04      8.41 o 
  -2   8   7        2.79       -6.25      6.25 o 
  -1   8   7      689.73      652.66     22.49 o 
   0   8   7        2.46       -6.02      6.02 o 
   1   8   7       10.08       11.03      6.01 o 
   2   8   7        1.00        2.02      5.60 o 
   3   8   7      155.11      161.82      9.60 o 
   4   8   7       11.65        4.54      6.25 o 
   5   8   7      342.31      331.10     12.62 o 
   6   8   7       46.00       44.87      7.15 o 
   7   8   7      151.37      141.78      9.53 o 
   8   8   7       10.64       -2.93      6.48 o 
   9   8   7       68.90       57.13     10.26 o 
  10   8   7        1.68        6.78      9.03 o 
  11   8   7       27.93       24.60      9.84 o 
  12   8   7        7.35       11.85      9.75 o 
  13   8   7       20.92       12.97     11.04 o 
  14   8   7        8.98        8.78      8.88 o 
  15   8   7        3.89       19.84     11.95 o 
 -16   9   7       34.68       42.34     11.46 o 
 -15   9   7        2.94       -1.55      9.35 o 
 -14   9   7        0.57        0.37      9.13 o 
 -13   9   7      348.11      426.11     20.76 o 
 -12   9   7      254.93      306.07     18.69 o 
 -11   9   7      212.15      234.14     25.93 o 
 -10   9   7      286.59      285.78     20.62 o 
  -9   9   7        8.54       10.99     10.36 o 
  -8   9   7       27.13       39.09     11.25 o 
  -7   9   7       82.58       65.20     17.02 o 
  -6   9   7      280.43      298.57     19.95 o 
  -5   9   7       67.64       67.42     12.64 o 
  -4   9   7      527.25      509.41     19.59 o 
  -3   9   7      258.80      244.49     12.73 o 
  -2   9   7      406.48      436.03     23.12 o 
  -1   9   7       47.48       48.86      8.13 o 
   0   9   7       91.01       82.83      9.19 o 
   1   9   7      309.11      297.30     12.19 o 
   2   9   7       18.31        6.57      6.15 o 
   3   9   7      287.25      265.52     12.02 o 
   4   9   7        0.38        6.70      6.11 o 
   5   9   7       84.41       82.87      8.47 o 
   6   9   7       79.40       97.73      8.86 o 
   7   9   7      524.11      539.90     15.84 o 
   8   9   7      280.44      294.99     13.40 o 
   9   9   7       11.82       12.90      9.34 o 
  10   9   7      588.56      636.13     23.68 o 
  11   9   7      146.94      159.74     12.36 o 
  12   9   7        1.60       -8.28      8.28 o 
  13   9   7       18.00        9.57     10.01 o 
  14   9   7      178.78      175.00     17.49 o 
 -15  10   7       27.87       42.69     11.83 o 
 -14  10   7      110.38      114.16     15.64 o 
 -13  10   7       15.98       24.15     10.49 o 
 -12  10   7      959.90     1144.58     40.28 o 
 -11  10   7      625.74      646.17     24.75 o 
 -10  10   7       16.75       21.42      9.57 o 
  -9  10   7      148.46      190.83     19.73 o 
  -8  10   7        0.66       -9.53      9.53 o 
  -7  10   7       91.02       84.08     13.43 o 
  -6  10   7      266.06      270.95     21.46 o 
  -5  10   7        8.39       12.97     14.78 o 
  -4  10   7      524.82      501.69     47.99 o 
  -3  10   7       12.33        6.93      8.59 o 
  -2  10   7        0.48        1.92      6.99 o 
  -1  10   7        0.32        2.66      7.17 o 
   0  10   7      132.42      118.96     10.48 o 
   1  10   7      189.94      209.92     13.32 o 
   2  10   7       39.80       47.17      8.15 o 
   3  10   7        4.58       -1.46      6.72 o 
   4  10   7      198.58      179.01     10.95 o 
   5  10   7        1.62       -0.37      6.49 o 
   6  10   7       29.73       26.08      9.77 o 
   7  10   7        3.51        0.22      7.08 o 
   8  10   7       19.08        1.38      9.85 o 
   9  10   7       25.55       21.21      9.04 o 
  10  10   7      139.54      136.17     12.18 o 
  11  10   7      130.99      151.58     14.03 o 
  12  10   7        9.53       14.47     11.90 o 
 -13  11   7      209.08      199.77     22.91 o 
 -12  11   7      133.00      161.19     15.95 o 
 -11  11   7      160.25      189.38     13.97 o 
 -10  11   7        0.79       -5.17      9.63 o 
  -9  11   7      157.07      162.71     18.09 o 
  -8  11   7        9.98       16.82     12.29 o 
  -7  11   7       53.41       52.66     13.84 o 
  -6  11   7       89.12       88.98     15.14 o 
  -5  11   7       19.02       15.92     17.25 o 
  -4  11   7       67.88       55.95     13.63 o 
  -3  11   7       10.25       -9.45      9.45 o 
  -2  11   7       35.76       37.41      8.74 o 
  -1  11   7       66.08       69.56      9.46 o 
   0  11   7        0.06       -7.44      7.44 o 
   1  11   7      120.87      125.65     11.26 o 
   2  11   7       11.05        0.18      7.02 o 
   3  11   7        1.34       -1.67      6.71 o 
   4  11   7       18.15       22.43      7.57 o 
   5  11   7       47.62       41.98      8.16 o 
   6  11   7        5.17       -3.65      7.03 o 
   7  11   7        0.24        6.46      7.05 o 
   8  11   7        0.24       -7.98      7.98 o 
   9  11   7       11.16       10.31     11.49 o 
  10  11   7        2.19       -0.28     11.48 o 
  11  11   7       22.45       18.09     12.51 o 
 -11  12   7        9.73       18.38     10.91 o 
 -10  12   7        4.59       -5.51      8.60 o 
  -9  12   7        5.95       -2.38      9.93 o 
  -8  12   7        1.78        6.41      9.94 o 
  -7  12   7        2.88        9.61      9.98 o 
  -6  12   7        0.05      -10.73     10.73 o 
  -5  12   7       27.78        8.44     25.26 o 
  -4  12   7        0.61       11.49     11.96 o 
  -3  12   7      124.79      143.74     17.91 o 
  -2  12   7       90.62       76.84     14.89 o 
  -1  12   7       31.37       21.20      9.96 o 
   0  12   7       13.96       -2.76      8.27 o 
   1  12   7        1.49        1.62      8.27 o 
   2  12   7      121.40      154.61     11.38 o 
   3  12   7        2.36        6.42      7.13 o 
   4  12   7       14.80       12.81      7.18 o 
   5  12   7       58.73       69.62      9.99 o 
   6  12   7        0.22      -11.24     11.24 o 
   7  12   7       15.22        8.73      8.91 o 
   8  12   7       17.23       17.68     11.79 o 
  -8  13   7       43.84       24.93     12.96 o 
  -7  13   7        1.04        9.70     12.02 o 
  -6  13   7      119.95      143.48     18.64 o 
  -5  13   7      105.98       91.10     16.62 o 
  -4  13   7        4.36       12.48     14.41 o 
  -3  13   7       28.75       18.65     13.10 o 
  -2  13   7       11.86       17.75     14.86 o 
  -1  13   7      133.25      152.40     16.93 o 
   0  13   7      134.48      176.52     19.80 o 
   1  13   7      121.36       99.36     16.33 o 
   2  13   7       12.95       21.18     10.87 o 
   3  13   7       35.85       33.83     14.49 o 
   4  13   7       10.37        9.87     10.25 o 
   5  13   7      108.63       84.35     16.50 o 
 -21   0   8       62.25       17.81     22.46 o 
 -20   0   8       18.68       47.48     23.26 o 
 -19   0   8      132.42      160.84     28.65 o 
 -18   0   8       28.60       31.59     20.73 o 
 -17   0   8      383.39      390.22     36.61 o 
 -16   0   8        0.05       -1.89     16.46 o 
 -15   0   8      367.27      321.10     31.83 o 
 -14   0   8      719.27      670.17     39.13 o 
 -13   0   8       70.68       55.00     18.44 o 
 -12   0   8     1181.51     1150.69     47.50 o 
 -11   0   8      278.08      236.13     24.41 o 
 -10   0   8        1.18      -10.07     12.34 o 
  -9   0   8     1157.03     1145.39     21.38 o 
  -8   0   8      334.75      372.46     20.04 o 
  -7   0   8      429.30      419.18     10.40 o 
  -6   0   8     2374.76     2498.10     32.16 o 
  -5   0   8       10.29        5.88      4.32 o 
  -4   0   8       43.93       75.68      6.42 o 
  -3   0   8     2520.59     2440.98     33.06 o 
  -2   0   8      194.33      199.41     10.01 o 
  -1   0   8       43.81       53.30      7.12 o 
   0   0   8     1026.24      961.46     34.52 o 
   1   0   8      160.97      172.63      9.50 o 
   2   0   8     1334.17     1576.59     26.96 o 
   3   0   8     1659.31     1783.45     29.88 o 
   4   0   8      308.74      277.48     13.18 o 
   5   0   8        1.83        0.56      5.88 o 
   6   0   8      481.49      462.12     16.81 o 
   7   0   8      316.92      308.94     15.16 o 
   8   0   8     1820.86     1766.53     33.58 o 
   9   0   8      145.75      166.08     13.23 o 
  10   0   8     3001.13     2858.96     47.08 o 
  11   0   8      410.99      334.28     17.80 o 
  12   0   8        0.85        1.22      9.29 o 
  13   0   8      790.57      781.60     30.59 o 
  14   0   8       22.12       14.71     10.37 o 
  15   0   8      111.22      126.36     14.81 o 
  16   0   8      910.36      918.68     35.83 o 
  17   0   8       48.10       41.03     27.57 o 
  18   0   8       73.48       55.37     18.05 o 
 -21   1   8        0.08       -3.76     15.07 o 
 -20   1   8       41.61       34.93     16.44 o 
 -19   1   8        8.15       16.38     14.45 o 
 -18   1   8       50.81       38.13     15.26 o 
 -17   1   8      274.90      234.21     21.50 o 
 -16   1   8        6.38       -6.46     18.01 o 
 -15   1   8        6.75       -9.72     10.91 o 
 -14   1   8       52.68       34.97     12.95 o 
 -13   1   8     1643.41     1531.80     40.45 o 
 -12   1   8     1787.24     1731.98     51.26 o 
 -11   1   8        1.91       -8.72      8.72 o 
 -10   1   8      130.61      120.83     13.38 o 
  -9   1   8      154.97      154.11      4.88 o 
  -8   1   8       59.90       54.65      5.27 o 
  -7   1   8      272.06      238.40      6.97 o 
  -6   1   8      129.41      134.64      5.72 o 
  -5   1   8        6.90        7.09      3.16 o 
  -4   1   8      290.75      348.13      7.70 o 
  -3   1   8        6.49       10.94      3.44 o 
  -2   1   8      509.96      491.14      9.26 o 
  -1   1   8      183.32      221.62      6.42 o 
   0   1   8      977.04     1057.30     16.09 o 
   1   1   8      226.68      221.45      8.70 o 
   2   1   8      902.27      920.27     15.82 o 
   3   1   8      458.33      439.49     11.79 o 
   4   1   8      276.10      252.67     10.08 o 
   5   1   8     1274.03     1260.72     20.59 o 
   6   1   8        1.41       -5.00      5.00 o 
   7   1   8      136.28      127.09      7.91 o 
   8   1   8       22.21       23.67      7.68 o 
   9   1   8      132.10      120.06      8.46 o 
  10   1   8        7.73        5.44      6.33 o 
  11   1   8      884.48      897.20     26.73 o 
  12   1   8        8.21        0.31      7.15 o 
  13   1   8        0.58       -7.05      7.05 o 
  14   1   8       81.24       80.98     10.01 o 
  15   1   8      475.79      471.91     20.97 o 
  16   1   8        0.46       -9.99      9.99 o 
  17   1   8       66.68       97.26     11.92 o 
  18   1   8      505.42      553.58     27.01 o 
 -21   2   8       16.70       39.26     17.33 o 
 -20   2   8        0.20       -5.21     14.18 o 
 -19   2   8       90.29       55.81     16.41 o 
 -18   2   8      126.09      115.52     25.90 o 
 -17   2   8        1.15      -11.86     17.28 o 
 -16   2   8      213.34      215.70     20.38 o 
 -15   2   8       66.94       49.11     13.77 o 
 -14   2   8       42.05       25.58     12.24 o 
 -13   2   8      202.65      185.25     16.94 o 
 -12   2   8      238.07      235.20     12.44 o 
 -11   2   8      101.22       78.57     11.56 o 
 -10   2   8       64.55       68.69      4.90 o 
  -9   2   8       31.49       37.98      3.69 o 
  -8   2   8     1364.62     1393.50     16.74 o 
  -7   2   8       17.22       20.94      3.73 o 
  -6   2   8      136.19      136.85      6.92 o 
  -5   2   8       13.16       18.73      4.01 o 
  -4   2   8     1253.27     1312.98     14.68 o 
  -3   2   8       43.60       49.99      4.14 o 
  -2   2   8        9.39       15.47      3.20 o 
  -1   2   8     1127.90     1141.51     16.54 o 
   0   2   8      152.16      181.99      8.07 o 
   1   2   8        6.86        0.42      4.11 o 
   2   2   8      262.27      276.57      9.85 o 
   3   2   8      635.72      640.53     16.19 o 
   4   2   8        6.60        0.46      5.52 o 
   5   2   8       12.32        7.34      5.30 o 
   6   2   8      153.35      141.88      8.71 o 
   7   2   8      378.75      391.09     12.99 o 
   8   2   8      252.97      266.18     11.69 o 
   9   2   8      185.67      177.69     10.64 o 
  10   2   8        0.01        4.07      6.86 o 
  11   2   8      105.63       91.48      9.41 o 
  12   2   8      136.67      132.05     10.42 o 
  13   2   8        1.09       -5.56      7.29 o 
  14   2   8        1.09       -4.54      9.16 o 
  15   2   8       12.59        8.08      8.38 o 
  16   2   8        0.00       -9.18      9.18 o 
  17   2   8      157.65      165.19     13.05 o 
  18   2   8        0.68       -9.54      9.54 o 
 -20   3   8      150.28      209.05     23.26 o 
 -19   3   8       60.87       23.03     15.61 o 
 -18   3   8      103.14       78.45     16.94 o 
 -17   3   8       42.95       20.59     23.17 o 
 -16   3   8        0.14        0.30     14.08 o 
 -15   3   8        1.95       -1.55      7.58 o 
 -14   3   8       25.33       16.84      8.25 o 
 -13   3   8     1248.01     1235.80     28.23 o 
 -12   3   8      453.19      475.46     14.45 o 
 -11   3   8      170.07      168.35      7.59 o 
 -10   3   8      561.33      556.89      8.51 o 
  -9   3   8      514.62      502.56      8.14 o 
  -8   3   8      120.16      128.52      4.80 o 
  -7   3   8      152.26      132.82      5.49 o 
  -6   3   8      985.41     1009.05     13.64 o 
  -5   3   8       10.80        9.64      2.98 o 
  -4   3   8      830.30      828.20     10.99 o 
  -3   3   8       50.40       43.07      4.04 o 
  -2   3   8      257.37      235.59     11.26 o 
  -1   3   8        0.71        0.48      3.93 o 
   0   3   8       40.26       29.36      8.64 o 
   1   3   8        4.02        9.77      4.34 o 
   2   3   8       20.01       13.68      4.64 o 
   3   3   8      162.89      125.23     10.00 o 
   4   3   8       30.03       35.70      5.79 o 
   5   3   8      221.25      212.41      9.78 o 
   6   3   8       26.96       28.11      6.12 o 
   7   3   8        5.18        4.35      5.68 o 
   8   3   8     1238.98     1204.52     31.35 o 
   9   3   8      791.14      711.59     17.14 o 
  10   3   8      126.53      102.59      9.38 o 
  11   3   8      769.55      799.05     19.82 o 
  12   3   8       85.10       84.09      9.71 o 
  13   3   8        2.70       -4.37      7.22 o 
  14   3   8      102.72      109.95     10.69 o 
  15   3   8      376.94      353.03     17.64 o 
  16   3   8       32.43       41.26     11.00 o 
  17   3   8       12.21       13.38      9.68 o 
 -20   4   8       34.35       25.24     16.66 o 
 -19   4   8        2.71        7.02     15.06 o 
 -18   4   8        0.02        2.23      9.36 o 
 -17   4   8        0.01       -3.13      8.48 o 
 -16   4   8      734.92      692.09     23.26 o 
 -15   4   8       14.61       15.57      8.82 o 
 -14   4   8      451.81      449.68     19.28 o 
 -13   4   8      784.83      824.03     19.20 o 
 -12   4   8     2765.87     2755.98     36.66 o 
 -11   4   8       83.71       76.16      6.01 o 
 -10   4   8      754.10      721.05     12.14 o 
  -9   4   8     1237.38     1226.63     12.97 o 
  -8   4   8       20.37       18.54      3.64 o 
  -7   4   8       26.79       41.51      3.96 o 
  -6   4   8      197.14      202.03      9.36 o 
  -5   4   8      144.06      164.84      6.72 o 
  -4   4   8      254.34      261.11      8.78 o 
  -3   4   8     1400.26     1335.98     20.04 o 
  -2   4   8      416.00      396.06      9.65 o 
  -1   4   8       28.99       31.72      4.48 o 
   0   4   8     1156.77     1107.50     15.78 o 
   1   4   8     3330.32     3301.83     35.38 o 
   2   4   8       32.70       39.34      5.74 o 
   3   4   8     1188.81     1196.97     19.12 o 
   4   4   8       59.76       44.18      6.26 o 
   5   4   8      159.68      172.17      9.30 o 
   6   4   8       51.93       44.29      6.71 o 
   7   4   8       50.11       47.40      7.22 o 
   8   4   8      180.50      176.79     11.77 o 
   9   4   8       16.82        9.43      6.84 o 
  10   4   8      989.19      969.46     22.39 o 
  11   4   8      247.20      238.31     12.28 o 
  12   4   8        6.38       -5.79      7.20 o 
  13   4   8      321.54      319.03     14.52 o 
  14   4   8      122.51      128.24     11.35 o 
  15   4   8       58.79       66.77     10.18 o 
  16   4   8      427.36      446.73     19.97 o 
  17   4   8        0.45       -4.67     10.27 o 
 -19   5   8       22.57       37.43     15.87 o 
 -18   5   8      164.03      161.10     15.22 o 
 -17   5   8        2.15       -9.55     10.82 o 
 -16   5   8        4.65        6.91      9.07 o 
 -15   5   8      116.19      105.50     17.13 o 
 -14   5   8       44.29       43.42     10.01 o 
 -13   5   8      455.77      488.89     26.79 o 
 -12   5   8      164.63      163.04     16.96 o 
 -11   5   8      372.81      364.12     11.10 o 
 -10   5   8       35.04       44.18      5.83 o 
  -9   5   8      222.01      220.32      7.35 o 
  -8   5   8        0.32       -2.06      3.64 o 
  -7   5   8      536.85      500.75     10.58 o 
  -6   5   8      227.68      241.92      9.02 o 
  -5   5   8       50.02       59.58      5.73 o 
  -4   5   8      135.54      148.31     15.09 o 
  -3   5   8        0.26        0.83      4.53 o 
  -2   5   8       49.57       38.36      4.78 o 
  -1   5   8        0.29       -3.74      3.74 o 
   0   5   8        0.41        2.89      4.05 o 
   1   5   8        2.96        5.68      4.20 o 
   2   5   8       19.25       19.16      4.62 o 
   3   5   8       44.34       59.67      6.65 o 
   4   5   8      130.88      121.87      8.19 o 
   5   5   8      597.80      593.58     14.82 o 
   6   5   8       44.98       34.14      6.69 o 
   7   5   8       68.83       71.06      7.75 o 
   8   5   8      436.78      431.93     14.29 o 
   9   5   8      474.92      448.50     14.97 o 
  10   5   8       81.53       68.50      8.80 o 
  11   5   8      232.13      206.73     11.97 o 
  12   5   8       31.67       37.84      8.72 o 
  13   5   8        2.77        4.19      7.97 o 
  14   5   8        5.18        5.79      8.27 o 
  15   5   8       66.88       79.75     10.74 o 
  16   5   8       14.79       26.91      9.68 o 
 -19   6   8       37.87       42.70     15.13 o 
 -18   6   8       24.08       22.15     10.79 o 
 -17   6   8        0.06       19.74      9.95 o 
 -16   6   8        3.09        1.19      9.18 o 
 -15   6   8       14.15       12.31      9.29 o 
 -14   6   8      113.02      148.60     20.03 o 
 -13   6   8       12.78       20.30      6.84 o 
 -12   6   8       51.23       41.01      7.41 o 
 -11   6   8      119.12      118.07      7.84 o 
 -10   6   8        0.61       -0.45      4.97 o 
  -9   6   8        5.93       -2.19      4.92 o 
  -8   6   8       37.45       39.60      5.78 o 
  -7   6   8        0.53       -4.48      4.48 o 
  -6   6   8       77.08       58.69      5.94 o 
  -5   6   8       29.16       30.00      5.28 o 
  -4   6   8      313.07      323.49     10.85 o 
  -3   6   8      337.28      318.69     13.02 o 
  -2   6   8       35.68       21.29      4.83 o 
  -1   6   8      116.78      107.93      6.59 o 
   0   6   8       24.51       26.86      5.24 o 
   1   6   8        4.73       10.90      4.67 o 
   2   6   8       63.45       62.54      5.99 o 
   3   6   8        5.34        3.47      4.69 o 
   4   6   8      113.91      123.97      7.60 o 
   5   6   8       16.77       20.61      6.12 o 
   6   6   8       30.89       20.56      6.45 o 
   7   6   8      727.46      680.78     16.77 o 
   8   6   8       29.49       38.66      7.57 o 
   9   6   8      261.56      250.07     12.37 o 
  10   6   8      211.94      201.27     11.80 o 
  11   6   8       27.40       20.11      8.14 o 
  12   6   8       55.34       53.51      9.20 o 
  13   6   8       13.81       29.78      8.84 o 
  14   6   8      139.32      141.79     11.87 o 
  15   6   8       17.97       10.35      9.09 o 
  16   6   8       68.89       88.53     12.17 o 
 -18   7   8        3.67       -9.83      9.83 o 
 -17   7   8        6.80        1.74      9.92 o 
 -16   7   8        3.44        0.99      9.46 o 
 -15   7   8       34.62       34.39     11.39 o 
 -14   7   8       37.08       32.21      7.98 o 
 -13   7   8      884.01      888.00     22.34 o 
 -12   7   8      315.81      324.84     14.28 o 
 -11   7   8      164.39      165.92      9.19 o 
 -10   7   8      134.05      127.47      8.26 o 
  -9   7   8       17.76       -1.67      5.16 o 
  -8   7   8       23.29       20.94      6.20 o 
  -7   7   8      497.44      464.40     12.18 o 
  -6   7   8       89.25       75.32      6.46 o 
  -5   7   8       43.57       54.31      6.33 o 
  -4   7   8      204.91      216.59     10.19 o 
  -3   7   8      377.74      360.00     19.46 o 
  -2   7   8     1876.14     1781.31     26.32 o 
  -1   7   8      758.04      718.27     13.46 o 
   0   7   8      284.95      297.01     11.36 o 
   1   7   8      769.37      741.18     13.94 o 
   2   7   8     3437.85     3307.27     33.57 o 
   3   7   8      300.29      283.46     10.36 o 
   4   7   8      100.27      110.85      7.44 o 
   5   7   8     1262.79     1288.66     19.36 o 
   6   7   8      185.62      202.42     10.42 o 
   7   7   8        0.08       -5.99      5.99 o 
   8   7   8        0.14        6.94      6.73 o 
   9   7   8     1002.50     1014.92     21.13 o 
  10   7   8       30.97       22.22      7.90 o 
  11   7   8       74.12       80.11     10.26 o 
  12   7   8       56.29       43.61      9.14 o 
  13   7   8       96.15      102.34     10.73 o 
  14   7   8       26.03       20.12      9.27 o 
  15   7   8      387.97      461.97     32.29 o 
 -17   8   8        0.62       -4.36     16.73 o 
 -16   8   8        1.37       12.77     12.62 o 
 -15   8   8        2.80      -14.78     14.78 o 
 -14   8   8      231.61      261.30     16.61 o 
 -13   8   8       26.13       23.25      9.16 o 
 -12   8   8      808.70      854.40     25.01 o 
 -11   8   8      333.03      328.60     14.20 o 
 -10   8   8      122.61      113.61     17.47 o 
  -9   8   8      372.31      335.85     17.02 o 
  -8   8   8      293.77      270.66     15.53 o 
  -7   8   8        1.15       -2.85      6.90 o 
  -6   8   8     1135.68     1111.72     26.81 o 
  -5   8   8      145.18      170.76     11.50 o 
  -4   8   8      265.67      225.43     12.19 o 
  -3   8   8        2.68       11.75      6.61 o 
  -2   8   8      186.39      165.76     11.02 o 
  -1   8   8      100.66      107.38     11.13 o 
   0   8   8      315.33      315.70     18.49 o 
   1   8   8        1.36        3.37      5.86 o 
   2   8   8      156.22      128.56      9.82 o 
   3   8   8      214.01      217.66     11.09 o 
   4   8   8      285.84      306.85     12.68 o 
   5   8   8       81.80       76.59     10.18 o 
   6   8   8      377.22      371.04     16.09 o 
   7   8   8      156.67      155.47     12.34 o 
   8   8   8      423.25      427.21     17.93 o 
   9   8   8        0.07        5.08      9.04 o 
  10   8   8      755.53      776.98     22.95 o 
  11   8   8       17.64       13.43     10.11 o 
  12   8   8        7.73        9.72     12.95 o 
  13   8   8      116.01      119.08     15.30 o 
  14   8   8        0.34       -3.55     10.95 o 
 -16   9   8       12.89       27.99     22.15 o 
 -15   9   8        1.80       -6.66     11.94 o 
 -14   9   8        4.54        0.41     11.82 o 
 -13   9   8      192.68      246.35     17.10 o 
 -12   9   8      123.34      133.09     13.66 o 
 -11   9   8        2.38       -5.55      8.25 o 
 -10   9   8        0.05        1.14      8.40 o 
  -9   9   8        4.03       -1.27     16.55 o 
  -8   9   8        5.12        8.03      7.92 o 
  -7   9   8       23.00       28.13      8.73 o 
  -6   9   8       51.93       62.14     12.00 o 
  -5   9   8       58.69       54.43     13.93 o 
  -4   9   8      132.61      128.99     10.85 o 
  -3   9   8       23.57       15.20      7.45 o 
  -2   9   8       75.53       76.61     10.83 o 
  -1   9   8        0.04        0.08      6.60 o 
   0   9   8       12.07        8.84      7.57 o 
   1   9   8       13.51       19.31      6.71 o 
   2   9   8      100.60       95.98      8.88 o 
   3   9   8       33.81       31.87      7.31 o 
   4   9   8      163.99      159.07     11.36 o 
   5   9   8       34.31       22.65      7.48 o 
   6   9   8        7.36        2.39      6.63 o 
   7   9   8        6.61        8.03      7.21 o 
   8   9   8       66.82       50.42     12.46 o 
   9   9   8       77.07       58.36     11.15 o 
  10   9   8       52.31       84.59     13.11 o 
  11   9   8      126.19      133.72     13.66 o 
  12   9   8       16.00       32.91     12.79 o 
  13   9   8        8.64       17.61     17.05 o 
 -14  10   8        7.82       29.95     14.29 o 
 -13  10   8        3.35       14.91     10.30 o 
 -12  10   8        4.45       18.74     10.02 o 
 -11  10   8        0.26        3.57      9.30 o 
 -10  10   8        1.70       -2.20      8.66 o 
  -9  10   8       11.80       -8.88     12.81 o 
  -8  10   8       79.77       76.12     17.50 o 
  -7  10   8       68.14       64.84     13.88 o 
  -6  10   8      143.50      144.62     13.64 o 
  -5  10   8        6.97       -4.03      8.32 o 
  -4  10   8      103.12       97.11     10.33 o 
  -3  10   8      193.12      189.57     12.76 o 
  -2  10   8       11.58       15.27      8.36 o 
  -1  10   8      126.16      116.97     10.88 o 
   0  10   8      351.78      371.57     14.21 o 
   1  10   8      254.20      290.94     13.35 o 
   2  10   8       88.10       89.89     11.80 o 
   3  10   8      180.03      181.89     11.36 o 
   4  10   8      287.77      289.63     13.42 o 
   5  10   8      116.13      130.20     15.10 o 
   6  10   8       10.14        0.95      7.12 o 
   7  10   8       57.53       64.16     12.41 o 
   8  10   8       98.10      110.11     12.31 o 
   9  10   8        7.22       17.25     13.78 o 
  10  10   8        0.61       -7.72     13.85 o 
  11  10   8       48.86       44.03     13.35 o 
 -12  11   8      126.30      148.28     15.40 o 
 -11  11   8       42.31       31.34     11.23 o 
 -10  11   8        5.85       -1.87      9.59 o 
  -9  11   8        3.50        1.26     14.31 o 
  -8  11   8      197.60      221.09     21.63 o 
  -7  11   8       26.74       11.75     18.96 o 
  -6  11   8       68.82       80.19     11.98 o 
  -5  11   8      237.52      253.26     19.80 o 
  -4  11   8       89.09      107.59     12.91 o 
  -3  11   8        0.00       -7.46      7.46 o 
  -2  11   8        0.12       -4.95      7.72 o 
  -1  11   8      339.70      350.46     18.56 o 
   0  11   8        4.31       16.18      7.32 o 
   1  11   8       13.01       13.30      7.46 o 
   2  11   8      354.83      364.30     19.20 o 
   3  11   8       58.37       76.32      9.45 o 
   4  11   8       51.76       43.81      8.93 o 
   5  11   8      199.65      216.82     18.27 o 
   6  11   8      136.20      118.05     10.64 o 
   7  11   8       30.03       24.53     10.63 o 
   8  11   8        1.20      -12.31     12.31 o 
   9  11   8      293.14      274.22     20.65 o 
 -10  12   8       20.42        6.79     10.75 o 
  -9  12   8       84.18       74.98     16.55 o 
  -8  12   8        1.71        5.38     12.14 o 
  -7  12   8       13.42       25.80     13.45 o 
  -6  12   8        5.01       -3.28      9.44 o 
  -5  12   8      215.46      216.07     16.77 o 
  -4  12   8       10.70       17.12     10.69 o 
  -3  12   8      426.72      445.13     21.47 o 
  -2  12   8        9.16        0.63     10.84 o 
  -1  12   8        1.14       -8.20      8.20 o 
   0  12   8        9.06        0.55      8.48 o 
   1  12   8      195.47      196.95     12.59 o 
   2  12   8        9.82        4.72      7.74 o 
   3  12   8        6.93       10.12      9.75 o 
   4  12   8        1.23       -6.87      9.61 o 
   5  12   8        5.23        2.17     10.13 o 
   6  12   8       20.86       16.72      9.55 o 
   7  12   8        0.76       -7.14      8.68 o 
  -6  13   8       17.47       22.12     12.97 o 
  -5  13   8       61.22       69.62     15.49 o 
  -4  13   8        7.63        1.87     11.85 o 
  -3  13   8       14.56       11.37     13.30 o 
  -2  13   8      109.96      116.76     18.10 o 
  -1  13   8       43.05       70.23     22.51 o 
   0  13   8       77.14       91.78     13.48 o 
   1  13   8       37.13       39.85     10.45 o 
   2  13   8        7.78       17.66      9.46 o 
   3  13   8       25.08       29.81     10.01 o 
 -20   1   9        6.42       21.55     15.85 o 
 -19   1   9        1.55       -0.88     14.19 o 
 -18   1   9        0.09       -6.20     13.72 o 
 -17   1   9       89.77       74.45     16.37 o 
 -16   1   9       68.42       97.41     16.70 o 
 -15   1   9      340.13      347.53     27.52 o 
 -14   1   9      211.88      218.01     24.47 o 
 -13   1   9      525.78      509.02     26.26 o 
 -12   1   9       67.32       68.11     14.12 o 
 -11   1   9      106.33       81.64     13.83 o 
 -10   1   9      132.29      129.21      8.25 o 
  -9   1   9      149.94      149.16     13.31 o 
  -8   1   9       53.48       55.32      5.22 o 
  -7   1   9       91.35       82.75      5.32 o 
  -6   1   9       63.36       66.38      5.52 o 
  -5   1   9      211.27      226.84      9.70 o 
  -4   1   9     1019.13     1027.14     13.84 o 
  -3   1   9      106.25       77.77      6.37 o 
  -2   1   9       19.87       21.19      7.31 o 
  -1   1   9     1333.26     1331.38     20.36 o 
   0   1   9      138.42      153.12      7.59 o 
   1   1   9     1176.11     1148.32     18.31 o 
   2   1   9      913.00      920.94     16.67 o 
   3   1   9       25.22       24.30      5.62 o 
   4   1   9      717.70      687.24     16.42 o 
   5   1   9      216.95      202.42     10.01 o 
   6   1   9      198.15      164.22     11.42 o 
   7   1   9       75.54       75.52      8.13 o 
   8   1   9        0.13        3.06      7.96 o 
   9   1   9      535.66      464.22     18.54 o 
  10   1   9      273.79      283.28     13.14 o 
  11   1   9       23.39       27.89      8.15 o 
  12   1   9      125.56      115.26     10.32 o 
  13   1   9      122.93      124.23     10.79 o 
  14   1   9       81.25       93.50     10.60 o 
  15   1   9      197.21      212.08     13.79 o 
  16   1   9       91.12      111.88     11.88 o 
  17   1   9      442.77      512.58     43.92 o 
 -20   2   9       31.06       26.26     16.58 o 
 -19   2   9        6.74      -10.13     13.69 o 
 -18   2   9        0.10      -13.06     13.06 o 
 -17   2   9      133.22      147.72     19.11 o 
 -16   2   9      143.23      152.55     18.54 o 
 -15   2   9        2.01        8.31     18.94 o 
 -14   2   9      124.85      127.46     16.50 o 
 -13   2   9       14.68       22.70     12.13 o 
 -12   2   9      305.01      322.82     21.29 o 
 -11   2   9        7.97      -10.47     10.47 o 
 -10   2   9      967.59      927.60     14.53 o 
  -9   2   9      601.58      568.63     11.05 o 
  -8   2   9     1071.58     1097.97     15.03 o 
  -7   2   9       11.10        2.87      3.90 o 
  -6   2   9      633.82      710.22     12.74 o 
  -5   2   9      489.39      457.31     10.58 o 
  -4   2   9     1803.44     1722.91     19.24 o 
  -3   2   9      279.35      240.93      8.95 o 
  -2   2   9     1203.48     1159.08     17.05 o 
  -1   2   9     2268.49     2126.15     25.62 o 
   0   2   9     1030.09      959.64     16.43 o 
   1   2   9     2754.91     2804.42     31.97 o 
   2   2   9      626.88      598.66     13.89 o 
   3   2   9       30.30       59.01      8.15 o 
   4   2   9      100.89      106.13      7.94 o 
   5   2   9      206.73      219.69     14.87 o 
   6   2   9      114.95      124.05     10.04 o 
   7   2   9        1.06        7.53     10.39 o 
   8   2   9      414.70      393.35     13.81 o 
   9   2   9      151.56      147.10     15.15 o 
  10   2   9      893.31      875.76     27.51 o 
  11   2   9       12.81       -6.52      7.09 o 
  12   2   9        2.13       -5.71      7.29 o 
  13   2   9        7.03        7.41      7.87 o 
  14   2   9      192.48      195.62     12.81 o 
  15   2   9       45.75       18.75      8.96 o 
  16   2   9        0.13        6.16      9.25 o 
  17   2   9       30.19       32.15     12.97 o 
 -20   3   9       39.70       39.73     18.54 o 
 -19   3   9        4.18       -1.27     14.24 o 
 -18   3   9       25.78       28.85     14.40 o 
 -17   3   9        2.96       12.73     13.21 o 
 -16   3   9       14.20        8.25     12.75 o 
 -15   3   9      389.76      396.42     25.42 o 
 -14   3   9        6.57       11.05     11.71 o 
 -13   3   9      191.44      193.07     17.97 o 
 -12   3   9      180.66      184.94     17.99 o 
 -11   3   9      614.49      553.70     21.65 o 
 -10   3   9      150.57      148.27     11.88 o 
  -9   3   9      116.68      113.76      5.64 o 
  -8   3   9      300.92      283.67     13.87 o 
  -7   3   9     1597.80     1555.86     25.24 o 
  -6   3   9      184.67      224.59      8.29 o 
  -5   3   9      498.49      515.64      9.56 o 
  -4   3   9     1108.91     1129.41     18.92 o 
  -3   3   9       46.70       50.54      5.06 o 
  -2   3   9      437.39      426.35     17.01 o 
  -1   3   9     1326.20     1334.27     19.57 o 
   0   3   9        0.58        2.22      4.56 o 
   1   3   9       41.58       40.62      5.83 o 
   2   3   9      304.24      275.80     11.74 o 
   3   3   9       21.68       24.43      5.74 o 
   4   3   9      542.21      531.42     14.13 o 
   5   3   9      153.13      174.31      9.62 o 
   6   3   9      777.59      827.62     17.92 o 
   7   3   9      311.31      337.44     14.70 o 
   8   3   9       69.83       48.12      7.87 o 
   9   3   9     1224.94     1085.00     21.51 o 
  10   3   9      435.20      447.23     15.49 o 
  11   3   9        1.18       -3.98      7.00 o 
  12   3   9       59.95       49.27      8.70 o 
  13   3   9       25.32       20.12      8.50 o 
  14   3   9      136.61      133.79     17.81 o 
  15   3   9       21.74       18.33      9.21 o 
  16   3   9        0.42        1.51      8.99 o 
 -19   4   9        4.70      -15.98     20.83 o 
 -18   4   9       59.83       73.02     16.56 o 
 -17   4   9        0.06       -1.60      9.15 o 
 -16   4   9        1.68       -6.12     11.13 o 
 -15   4   9       40.93       48.49     10.43 o 
 -14   4   9       15.87       12.20      8.62 o 
 -13   4   9       90.42      101.41     11.50 o 
 -12   4   9      150.35      119.62     11.91 o 
 -11   4   9       13.27       -0.92      6.17 o 
 -10   4   9       60.99       67.59      8.43 o 
  -9   4   9      126.30      126.61      7.22 o 
  -8   4   9        7.03        1.17      3.52 o 
  -7   4   9      278.73      289.13      8.33 o 
  -6   4   9       59.64       63.13      5.91 o 
  -5   4   9       20.44       24.07      4.17 o 
  -4   4   9       39.98       38.66      4.65 o 
  -3   4   9       12.05       16.08      6.34 o 
  -2   4   9      296.67      292.21     10.45 o 
  -1   4   9       13.73       10.76      6.12 o 
   0   4   9      495.82      480.20     12.52 o 
   1   4   9      192.45      177.91      8.90 o 
   2   4   9      359.24      352.41     12.16 o 
   3   4   9      100.11      103.91     11.20 o 
   4   4   9       24.64        9.29      5.84 o 
   5   4   9      440.90      444.68     15.77 o 
   6   4   9        4.20       -2.22      5.99 o 
   7   4   9       40.81       44.31      7.55 o 
   8   4   9      239.95      260.74     12.38 o 
   9   4   9        0.06        3.92      6.87 o 
  10   4   9        7.48        6.23      7.33 o 
  11   4   9       74.70       78.41      9.44 o 
  12   4   9        9.15       14.51      8.12 o 
  13   4   9        9.70       13.95      8.67 o 
  14   4   9        0.36       -0.86      8.22 o 
  15   4   9       22.15       22.02      9.17 o 
  16   4   9       90.75      103.56     15.57 o 
 -19   5   9        3.65        5.00     10.59 o 
 -18   5   9      104.36      114.38     13.75 o 
 -17   5   9        6.47       -6.07     14.52 o 
 -16   5   9       93.55       85.60     12.31 o 
 -15   5   9      290.58      299.77     18.74 o 
 -14   5   9       81.16       72.33     11.22 o 
 -13   5   9      152.79      160.11     13.66 o 
 -12   5   9       34.78       40.67      9.27 o 
 -11   5   9       71.65       59.89      7.19 o 
 -10   5   9        0.15        3.00      5.72 o 
  -9   5   9       26.43       22.74      5.00 o 
  -8   5   9      376.18      361.14     11.15 o 
  -7   5   9      848.30      808.24     15.26 o 
  -6   5   9       13.60        8.66      5.03 o 
  -5   5   9      157.58      164.74      8.29 o 
  -4   5   9     1143.81     1076.27     16.18 o 
  -3   5   9      288.72      281.60     10.97 o 
  -2   5   9        1.01       -4.15      4.15 o 
  -1   5   9      161.45      165.47      7.80 o 
   0   5   9      115.85      120.74      7.10 o 
   1   5   9      876.57      897.73     15.69 o 
   2   5   9      418.53      401.12     12.72 o 
   3   5   9      274.92      278.27     15.88 o 
   4   5   9      290.32      278.40     16.43 o 
   5   5   9      109.53      106.47      8.61 o 
   6   5   9       66.99       68.82      8.02 o 
   7   5   9       99.65       97.32      9.79 o 
   8   5   9      248.18      290.43     13.02 o 
   9   5   9      638.77      579.96     16.98 o 
  10   5   9      327.56      399.66     15.35 o 
  11   5   9       15.33        0.60     11.34 o 
  12   5   9       23.69       28.61      8.67 o 
  13   5   9       79.55       64.11     10.15 o 
  14   5   9       35.95       33.13     11.07 o 
  15   5   9      153.06      173.07     14.97 o 
 -18   6   9       11.20        9.68     12.14 o 
 -17   6   9        9.28       23.54     10.39 o 
 -16   6   9       10.77       23.04     10.18 o 
 -15   6   9      273.73      266.50     23.49 o 
 -14   6   9      156.96      173.17     14.31 o 
 -13   6   9       71.26       70.64     16.11 o 
 -12   6   9        0.30       -1.46      8.06 o 
 -11   6   9      159.99      141.48      9.61 o 
 -10   6   9       10.32       11.03      6.78 o 
  -9   6   9      307.00      297.39     10.79 o 
  -8   6   9      134.54      155.58      8.39 o 
  -7   6   9      193.12      197.15     13.30 o 
  -6   6   9      737.05      711.16     23.65 o 
  -5   6   9      161.23      171.04      9.12 o 
  -4   6   9      452.93      459.17     15.62 o 
  -3   6   9      140.05      145.75      7.73 o 
  -2   6   9     1516.74     1517.40     20.33 o 
  -1   6   9      652.26      621.74     13.34 o 
   0   6   9      162.92      163.92      8.38 o 
   1   6   9     1691.61     1743.06     22.49 o 
   2   6   9       68.22       71.86      6.68 o 
   3   6   9      341.61      343.93     14.54 o 
   4   6   9      223.30      204.77     10.44 o 
   5   6   9     1286.01     1281.42     23.51 o 
   6   6   9       37.72       45.69      7.45 o 
   7   6   9      833.62      820.13     18.59 o 
   8   6   9      708.49      711.83     18.08 o 
   9   6   9      596.05      606.40     25.68 o 
  10   6   9      739.74      749.55     20.17 o 
  11   6   9       52.43       56.30      9.28 o 
  12   6   9      121.34       98.66     10.79 o 
  13   6   9       71.19       84.03     10.55 o 
  14   6   9       64.29       69.09     11.78 o 
  15   6   9       86.08       89.43     21.67 o 
 -17   7   9        6.52       11.54     10.83 o 
 -16   7   9       29.13       40.18     11.22 o 
 -15   7   9       74.44      100.44     15.08 o 
 -14   7   9       72.23       90.13     20.67 o 
 -13   7   9        1.30       -5.69      8.33 o 
 -12   7   9        7.25        5.25      8.60 o 
 -11   7   9        6.65       -4.60      8.05 o 
 -10   7   9        0.23       -5.00      5.00 o 
  -9   7   9       12.14        3.09      6.19 o 
  -8   7   9       14.85       16.31      7.79 o 
  -7   7   9       46.73       50.52      6.50 o 
  -6   7   9      193.08      178.31     10.71 o 
  -5   7   9       58.55       68.11      7.08 o 
  -4   7   9      894.24      858.27     29.71 o 
  -3   7   9      163.56      156.20      9.49 o 
  -2   7   9        0.16       -4.57      5.52 o 
  -1   7   9      167.12      158.34      9.52 o 
   0   7   9        8.92        5.93      5.87 o 
   1   7   9      551.54      593.60     27.17 o 
   2   7   9      519.93      477.40     14.43 o 
   3   7   9       30.29       30.77      6.96 o 
   4   7   9        0.03       -3.64      5.07 o 
   5   7   9      155.60      181.01     10.18 o 
   6   7   9       53.89       33.54      7.36 o 
   7   7   9      185.06      161.71     10.48 o 
   8   7   9       94.61      100.23     11.37 o 
   9   7   9      260.91      240.46     12.87 o 
  10   7   9        4.57       -5.43      7.76 o 
  11   7   9        3.72       -9.19      9.19 o 
  12   7   9        9.70        4.18      9.92 o 
  13   7   9       34.43       11.44     16.58 o 
  14   7   9       10.92        9.44     14.83 o 
 -16   8   9        7.81        5.17     12.90 o 
 -15   8   9       63.89       73.05     30.15 o 
 -14   8   9        3.64       -4.84     11.38 o 
 -13   8   9        0.47      -10.55     10.55 o 
 -12   8   9        7.10        0.45     11.13 o 
 -11   8   9       53.44       64.38     14.26 o 
 -10   8   9        6.97       -0.02      7.85 o 
  -9   8   9        1.94       -6.46      8.85 o 
  -8   8   9       20.57       12.85     11.44 o 
  -7   8   9        0.02       -8.17      8.17 o 
  -6   8   9        0.29       14.94      6.92 o 
  -5   8   9      183.91      191.52     12.00 o 
  -4   8   9      129.94      123.87     10.65 o 
  -3   8   9       14.39       12.43      7.17 o 
  -2   8   9       51.12       55.25      7.46 o 
  -1   8   9       11.97       13.82      6.43 o 
   0   8   9       68.19       53.95      7.57 o 
   1   8   9       65.29       58.29      7.87 o 
   2   8   9       13.39        5.88      6.31 o 
   3   8   9      203.04      204.90     15.15 o 
   4   8   9        2.78       -2.08      9.45 o 
   5   8   9        3.98        1.99      6.58 o 
   6   8   9        1.78       -0.73      8.64 o 
   7   8   9      110.94      106.00     11.70 o 
   8   8   9       79.32       70.51     10.90 o 
   9   8   9       39.59       54.79     10.69 o 
  10   8   9       96.94      105.96     12.84 o 
  11   8   9       82.46       83.54     16.00 o 
  12   8   9        8.45       19.37     24.30 o 
  13   8   9       18.95       13.31     14.93 o 
 -15   9   9        9.04       40.35     14.72 o 
 -14   9   9       17.47       12.39     26.88 o 
 -13   9   9      319.48      314.31     24.36 o 
 -12   9   9        8.25        8.73     11.89 o 
 -11   9   9       48.12       35.55     13.15 o 
 -10   9   9      289.86      282.91     15.80 o 
  -9   9   9       35.26       52.93     10.35 o 
  -8   9   9      181.86      172.86     14.01 o 
  -7   9   9      285.68      250.21     16.15 o 
  -6   9   9       12.37       10.93      7.69 o 
  -5   9   9      248.21      253.71     13.87 o 
  -4   9   9      442.35      429.71     31.17 o 
  -3   9   9      129.35      123.64     10.99 o 
  -2   9   9       12.17       15.38      6.91 o 
  -1   9   9        1.03       -6.39      6.39 o 
   0   9   9      222.60      241.06     12.22 o 
   1   9   9      162.02      182.38     11.28 o 
   2   9   9       57.89       71.32      9.68 o 
   3   9   9       12.53       10.69      6.99 o 
   4   9   9      100.49      105.62      9.69 o 
   5   9   9        6.60       11.35      7.22 o 
   6   9   9      182.85      187.64     11.87 o 
   7   9   9       24.58       18.73     11.02 o 
   8   9   9        9.07        5.73      9.56 o 
   9   9   9      518.78      537.34     20.97 o 
  10   9   9       41.92       44.12     21.80 o 
  11   9   9        0.93        6.84     15.04 o 
  12   9   9       76.05       53.55     17.38 o 
 -13  10   9        0.00       24.79     15.12 o 
 -12  10   9      119.28      152.44     19.33 o 
 -11  10   9       16.21       21.91     13.82 o 
 -10  10   9      373.21      371.32     17.00 o 
  -9  10   9       35.10       33.11     10.38 o 
  -8  10   9      305.02      334.21     41.69 o 
  -7  10   9       61.73       64.70     16.29 o 
  -6  10   9       41.92       32.08     10.46 o 
  -5  10   9        6.49       -0.48      7.63 o 
  -4  10   9      233.00      245.05     14.47 o 
  -3  10   9        2.71       13.09     10.67 o 
  -2  10   9       79.04       83.34     10.35 o 
  -1  10   9       81.40       97.17      9.38 o 
   0  10   9        0.02       15.84     10.76 o 
   1  10   9      247.19      238.87     19.04 o 
   2  10   9       28.61       21.39      7.87 o 
   3  10   9       14.79       19.85      7.80 o 
   4  10   9        0.15       -2.52      7.23 o 
   5  10   9       47.38       57.59      9.09 o 
   6  10   9        0.50       -4.07      7.40 o 
   7  10   9        3.34        3.26      7.85 o 
   8  10   9       45.87       45.03     21.05 o 
   9  10   9        7.44       -5.76     14.08 o 
  10  10   9      313.53      311.11     26.95 o 
 -11  11   9        2.10        7.09     13.21 o 
 -10  11   9       25.32       13.51     10.32 o 
  -9  11   9      177.59      196.70     16.93 o 
  -8  11   9        4.31       15.49     10.41 o 
  -7  11   9       42.41       57.83     12.07 o 
  -6  11   9        6.83        7.38      9.42 o 
  -5  11   9       23.26       39.01     11.08 o 
  -4  11   9        0.07       -2.91      8.32 o 
  -3  11   9        9.56        2.19      8.56 o 
  -2  11   9      169.23      185.15     13.56 o 
  -1  11   9       26.51       22.56      8.05 o 
   0  11   9       33.77       33.53      8.42 o 
   1  11   9      140.46      149.24     13.18 o 
   2  11   9       76.70       81.28      9.76 o 
   3  11   9       25.45       26.13      8.34 o 
   4  11   9       25.17       22.34      8.29 o 
   5  11   9       24.86        6.72     10.16 o 
   6  11   9        1.44        9.51     10.09 o 
   7  11   9        5.20       14.12     10.59 o 
   8  11   9      102.68      109.02     19.88 o 
  -8  12   9        7.60       -5.31     10.37 o 
  -7  12   9      108.43      111.74     14.59 o 
  -6  12   9        8.14        9.69     10.70 o 
  -5  12   9        6.38       -2.03     10.34 o 
  -4  12   9       43.87       44.44     11.72 o 
  -3  12   9       94.80      123.65     14.54 o 
  -2  12   9        1.63       -5.17     10.78 o 
  -1  12   9       90.35       97.08     10.62 o 
   0  12   9       13.76       23.86      8.62 o 
   1  12   9        6.08       12.51     10.10 o 
   2  12   9        0.14       -6.34      9.83 o 
   3  12   9        1.22       -5.74      9.61 o 
   4  12   9        4.56       -6.24     13.71 o 
   5  12   9       10.17       10.16     10.35 o 
 -20   0  10       66.98       41.43     24.21 o 
 -19   0  10       16.51       40.25     23.56 o 
 -18   0  10       10.73        6.76     20.37 o 
 -17   0  10      424.73      445.48     40.81 o 
 -16   0  10        3.69       30.98     21.09 o 
 -15   0  10      310.43      338.37     33.59 o 
 -14   0  10       57.47       85.89     21.77 o 
 -13   0  10      264.70      209.33     26.04 o 
 -12   0  10       80.59       75.36     20.31 o 
 -11   0  10        4.13      -11.54     15.25 o 
 -10   0  10     3119.63     2896.57     45.97 o 
  -9   0  10        0.42       11.04     10.14 o 
  -8   0  10      868.27      947.88     17.87 o 
  -7   0  10       29.40       27.72      5.96 o 
  -6   0  10      333.07      365.02     13.00 o 
  -5   0  10       64.78       52.68     10.82 o 
  -4   0  10      216.31      230.11     15.13 o 
  -3   0  10     2528.96     2565.74     79.18 o 
  -2   0  10     1167.93     1114.49     30.08 o 
  -1   0  10       92.99       98.80     12.47 o 
   0   0  10     1406.85     1351.10     34.30 o 
   1   0  10     2163.62     2017.33     43.90 o 
   2   0  10       16.33        6.08      9.72 o 
   3   0  10        4.46        1.00      6.65 o 
   4   0  10       11.33       -5.42      7.70 o 
   5   0  10     1343.50     1353.40     29.06 o 
   6   0  10     2248.25     2202.78     39.11 o 
   7   0  10      149.04      113.03     11.96 o 
   8   0  10     1832.14     1618.05     34.38 o 
   9   0  10      772.46      849.16     34.07 o 
  10   0  10       17.23        4.73     10.53 o 
  11   0  10        9.36        4.70      9.94 o 
  12   0  10       84.37       86.41     17.43 o 
  13   0  10      157.78      149.53     15.30 o 
  14   0  10        1.15       25.22     14.65 o 
  15   0  10      353.23      353.39     37.65 o 
  16   0  10      103.13       97.61     25.15 o 
 -20   1  10       10.50       -0.05     15.04 o 
 -19   1  10       15.76       10.56     15.41 o 
 -18   1  10      112.41      112.50     34.49 o 
 -17   1  10      316.97      281.45     24.08 o 
 -16   1  10       64.29       75.45     16.45 o 
 -15   1  10      612.67      659.22     30.32 o 
 -14   1  10      140.05      142.08     46.12 o 
 -13   1  10       13.09       10.40     12.08 o 
 -12   1  10       27.57       21.94     12.11 o 
 -11   1  10       21.63       29.57     11.80 o 
 -10   1  10      112.29      118.03      8.09 o 
  -9   1  10      440.78      453.56     11.38 o 
  -8   1  10        0.08        6.77      4.19 o 
  -7   1  10      189.83      173.60     10.52 o 
  -6   1  10       51.08       56.09      4.89 o 
  -5   1  10      438.73      446.64     11.00 o 
  -4   1  10       11.78       13.38      6.06 o 
  -3   1  10       94.56      129.16      9.27 o 
  -2   1  10      750.73      742.37     18.98 o 
  -1   1  10      220.97      238.53      9.72 o 
   0   1  10       84.75       97.33      7.04 o 
   1   1  10      668.65      660.01     17.74 o 
   2   1  10     1315.08     1252.21     20.45 o 
   3   1  10       58.18       34.69      6.31 o 
   4   1  10      717.29      708.61     16.42 o 
   5   1  10      109.78       90.84      8.45 o 
   6   1  10      985.68      952.24     21.59 o 
   7   1  10       10.01        2.71      6.66 o 
   8   1  10      804.54      843.69     19.48 o 
   9   1  10       95.13       77.17      9.20 o 
  10   1  10      189.76      244.88     13.02 o 
  11   1  10      386.89      366.92     17.02 o 
  12   1  10        1.16        7.25      7.93 o 
  13   1  10       27.69       25.16      8.84 o 
  14   1  10        1.21        0.79      8.85 o 
  15   1  10       33.57       18.55      9.83 o 
  16   1  10      119.27      146.90     17.14 o 
 -19   2  10       23.22        0.83     14.82 o 
 -18   2  10        0.24        4.78     14.08 o 
 -17   2  10        3.14       24.74     14.29 o 
 -16   2  10       21.69       39.17     14.63 o 
 -15   2  10       94.40       81.36     15.91 o 
 -14   2  10      180.10      207.79     19.92 o 
 -13   2  10       25.54       42.69     13.28 o 
 -12   2  10      343.10      325.70     21.50 o 
 -11   2  10        0.38        6.83     11.04 o 
 -10   2  10        8.29        0.47      4.53 o 
  -9   2  10        1.59        6.42      4.90 o 
  -8   2  10     1230.28     1211.03     16.86 o 
  -7   2  10        6.78       -4.28      4.28 o 
  -6   2  10      183.16      189.75     15.46 o 
  -5   2  10        3.94        1.01      6.81 o 
  -4   2  10      310.45      312.07     16.33 o 
  -3   2  10      840.48      798.65     14.13 o 
  -2   2  10     1225.04     1201.93     18.35 o 
  -1   2  10      166.82      166.24     11.58 o 
   0   2  10       11.85        8.29      5.10 o 
   1   2  10      859.88      861.92     16.88 o 
   2   2  10      372.52      350.30     12.17 o 
   3   2  10        9.96        6.10      5.61 o 
   4   2  10        0.12       -0.95      5.72 o 
   5   2  10        4.24       -6.08      6.08 o 
   6   2  10      273.89      250.22     12.00 o 
   7   2  10       11.58       22.29      7.32 o 
   8   2  10       76.48       61.86      8.61 o 
   9   2  10        4.36       -1.54      7.18 o 
  10   2  10        6.88        7.83      7.56 o 
  11   2  10       30.28       19.52      8.05 o 
  12   2  10       61.11       89.45     10.58 o 
  13   2  10      122.89      109.05     12.31 o 
  14   2  10       34.85       18.93      9.10 o 
  15   2  10       59.48       65.02     12.07 o 
  16   2  10       46.10       43.29     13.53 o 
 -19   3  10       11.44       16.29     15.44 o 
 -18   3  10        2.42       -1.54     14.13 o 
 -17   3  10        5.31        1.37     14.99 o 
 -16   3  10      148.84      166.55     19.43 o 
 -15   3  10       53.74       59.09     15.23 o 
 -14   3  10       60.85       78.31     18.09 o 
 -13   3  10       30.50       32.61     12.77 o 
 -12   3  10      693.08      722.10     28.81 o 
 -11   3  10        9.52        0.36     11.09 o 
 -10   3  10      314.41      309.97     12.94 o 
  -9   3  10     1335.54     1264.06     29.14 o 
  -8   3  10      718.56      717.56     15.47 o 
  -7   3  10       67.83       59.05      5.95 o 
  -6   3  10      387.24      368.19     14.07 o 
  -5   3  10     2558.66     2425.67     31.73 o 
  -4   3  10      270.73      252.14      9.22 o 
  -3   3  10      418.87      388.55     11.06 o 
  -2   3  10      919.54      877.64     18.09 o 
  -1   3  10      212.41      226.40      9.61 o 
   0   3  10       37.71       24.31      5.94 o 
   1   3  10     1422.19     1401.81     21.88 o 
   2   3  10      531.91      502.40     14.06 o 
   3   3  10      245.80      249.33     14.75 o 
   4   3  10       58.30       41.24      7.06 o 
   5   3  10     1037.14      944.97     19.51 o 
   6   3  10       34.82       40.03      7.54 o 
   7   3  10        2.18       -2.48      6.66 o 
   8   3  10      520.84      492.85     15.96 o 
   9   3  10        7.72       -6.91      6.91 o 
  10   3  10        0.43       -6.98      6.98 o 
  11   3  10      130.52      116.17     10.72 o 
  12   3  10        0.36       -0.84      7.80 o 
  13   3  10        4.81        9.74      9.16 o 
  14   3  10        1.97       -8.31      8.31 o 
  15   3  10       29.53       34.25     12.91 o 
 -19   4  10       97.51      131.84     20.22 o 
 -18   4  10        0.29        0.68     14.66 o 
 -17   4  10      158.54      163.90     19.86 o 
 -16   4  10       44.53       88.23     16.97 o 
 -15   4  10      300.52      298.27     22.76 o 
 -14   4  10       58.81       68.44     15.21 o 
 -13   4  10      279.26      264.43     16.24 o 
 -12   4  10      153.65      150.23     12.97 o 
 -11   4  10       14.54        3.21      8.04 o 
 -10   4  10     2363.38     2302.54     27.42 o 
  -9   4  10       19.42       10.69      6.71 o 
  -8   4  10      152.02      175.13     10.25 o 
  -7   4  10       48.33       55.17      8.50 o 
  -6   4  10       82.83       99.51      9.91 o 
  -5   4  10       31.96       24.27      6.77 o 
  -4   4  10        0.47        0.23      6.23 o 
  -3   4  10     1633.64     1629.40     22.67 o 
  -2   4  10       84.22       78.85      6.89 o 
  -1   4  10       21.95       15.10      7.21 o 
   0   4  10     4220.34     4157.42     51.46 o 
   1   4  10     1829.79     1837.18     27.82 o 
   2   4  10      145.27      138.08      9.08 o 
   3   4  10      107.39      103.43      8.38 o 
   4   4  10      580.43      555.92     16.09 o 
   5   4  10     1152.37     1195.12     24.35 o 
   6   4  10      320.61      315.52     13.34 o 
   7   4  10       23.07       17.00      7.34 o 
   8   4  10      390.55      376.51     15.05 o 
   9   4  10      140.00      165.82     11.14 o 
  10   4  10      102.68      104.48     10.85 o 
  11   4  10       86.29       99.15     10.52 o 
  12   4  10       64.16       61.44      9.73 o 
  13   4  10       21.86       26.60      8.94 o 
  14   4  10      111.64      148.72     13.88 o 
  15   4  10        0.06      -10.56     10.56 o 
 -18   5  10        2.25        4.94     14.55 o 
 -17   5  10       28.13       26.48     11.25 o 
 -16   5  10      119.85      127.28     13.91 o 
 -15   5  10       52.59       30.14     10.46 o 
 -14   5  10       33.73       37.29     10.33 o 
 -13   5  10        0.63       -0.14     10.40 o 
 -12   5  10      224.46      231.87     21.34 o 
 -11   5  10       76.59       65.64     10.31 o 
 -10   5  10      221.67      237.36     11.50 o 
  -9   5  10      303.01      308.77     10.92 o 
  -8   5  10       19.61       20.40      5.70 o 
  -7   5  10        7.93       -1.42      5.17 o 
  -6   5  10       66.45       76.24      5.81 o 
  -5   5  10       67.91       59.15      6.43 o 
  -4   5  10       53.10       52.30      5.69 o 
  -3   5  10      110.18      115.22      7.17 o 
  -2   5  10      422.20      426.54     11.71 o 
  -1   5  10      905.32      870.88     19.31 o 
   0   5  10      324.41      329.11     12.14 o 
   1   5  10      458.25      433.18     13.53 o 
   2   5  10      634.57      631.09     15.81 o 
   3   5  10      104.29       97.00      8.80 o 
   4   5  10       69.22       84.76      8.54 o 
   5   5  10      357.15      355.04     13.45 o 
   6   5  10       31.87       36.60      7.73 o 
   7   5  10       27.67       24.81      7.56 o 
   8   5  10      177.47      141.11     10.55 o 
   9   5  10        5.79       -4.27      7.18 o 
  10   5  10        0.02       -7.37      7.37 o 
  11   5  10       86.32       94.17     12.71 o 
  12   5  10       97.57      107.70     11.21 o 
  13   5  10       34.91       36.93      9.66 o 
  14   5  10        8.69        4.75     10.97 o 
 -17   6  10       48.91       44.22     11.81 o 
 -16   6  10       48.20       58.53     11.95 o 
 -15   6  10       47.37       56.35     11.40 o 
 -14   6  10       42.66       52.67     11.20 o 
 -13   6  10       26.75        9.74     13.16 o 
 -12   6  10        4.06       -8.17      8.17 o 
 -11   6  10      374.24      399.35     31.12 o 
 -10   6  10       61.62       69.13      8.26 o 
  -9   6  10       60.66       69.02      7.06 o 
  -8   6  10       56.63       63.18      6.87 o 
  -7   6  10       26.79       24.49      5.97 o 
  -6   6  10        0.80        0.58      5.58 o 
  -5   6  10       15.81       16.83      5.25 o 
  -4   6  10      116.30       99.26      7.07 o 
  -3   6  10        5.07       12.12      5.02 o 
  -2   6  10      291.40      278.12     10.13 o 
  -1   6  10      807.09      772.43     15.17 o 
   0   6  10       88.62       94.42      7.18 o 
   1   6  10       28.31       24.39      6.66 o 
   2   6  10      392.34      368.48     13.52 o 
   3   6  10       27.95       24.94      6.90 o 
   4   6  10      389.35      386.70     14.18 o 
   5   6  10       36.58       33.64      7.69 o 
   6   6  10      395.03      395.86     15.70 o 
   7   6  10      143.22      144.90     11.79 o 
   8   6  10      109.62      112.23     10.08 o 
   9   6  10       99.66      104.63     10.30 o 
  10   6  10       66.34       47.71      9.23 o 
  11   6  10       11.44        6.46      8.38 o 
  12   6  10       11.37       27.89      9.57 o 
  13   6  10       54.18       71.71     13.54 o 
  14   6  10       10.14        0.66     11.29 o 
 -16   7  10       22.67       25.50     13.55 o 
 -15   7  10        0.26        6.52     12.21 o 
 -14   7  10       63.80       89.30     16.70 o 
 -13   7  10      175.59      188.70     14.88 o 
 -12   7  10        6.90        5.84      8.92 o 
 -11   7  10       24.01       35.04     11.11 o 
 -10   7  10        9.56       -1.80      6.58 o 
  -9   7  10      885.61      855.51     19.88 o 
  -8   7  10       49.86       52.95      8.27 o 
  -7   7  10       23.91       24.94      7.28 o 
  -6   7  10       31.52       46.38      8.07 o 
  -5   7  10      246.24      254.37     13.13 o 
  -4   7  10       31.11       23.98      6.37 o 
  -3   7  10      129.90      124.88      9.03 o 
  -2   7  10       10.42       15.21      6.05 o 
  -1   7  10        4.93       12.13      6.14 o 
   0   7  10      298.06      304.11     12.81 o 
   1   7  10      668.00      654.00     16.62 o 
   2   7  10      118.70      138.39      9.90 o 
   3   7  10       15.37        8.53      7.77 o 
   4   7  10     1119.91     1065.08     25.90 o 
   5   7  10       18.36       26.53      8.91 o 
   6   7  10      115.45      159.45     12.96 o 
   7   7  10      103.39      102.84     16.24 o 
   8   7  10       73.80       80.23     11.42 o 
   9   7  10      142.97      122.85     12.95 o 
  10   7  10       43.95       46.48     10.93 o 
  11   7  10      108.96      127.83     13.51 o 
  12   7  10        3.89       25.90     15.56 o 
  13   7  10       40.04       17.93     16.00 o 
 -15   8  10       36.06       48.72     22.77 o 
 -14   8  10        0.92        7.25     12.79 o 
 -13   8  10      107.59      110.20     16.85 o 
 -12   8  10       68.46       47.30     14.36 o 
 -11   8  10      230.95      239.67     39.05 o 
 -10   8  10      242.77      245.59     20.94 o 
  -9   8  10        6.68       -4.35      8.20 o 
  -8   8  10       32.30       43.32      8.33 o 
  -7   8  10       16.42        5.47      7.33 o 
  -6   8  10       86.99       63.63      9.06 o 
  -5   8  10       31.72       27.29      8.15 o 
  -4   8  10        5.89        5.07      6.25 o 
  -3   8  10      868.02      946.18     19.66 o 
  -2   8  10     1082.09     1075.03     20.94 o 
  -1   8  10        0.08        8.99      6.46 o 
   0   8  10      582.30      623.80     16.73 o 
   1   8  10     1249.70     1278.93     29.17 o 
   2   8  10        6.77        2.38      7.02 o 
   3   8  10       93.39      105.19      9.53 o 
   4   8  10       96.27       93.99     11.23 o 
   5   8  10      376.67      393.10     19.37 o 
   6   8  10      315.05      320.64     16.78 o 
   7   8  10       57.53       73.90     11.01 o 
   8   8  10       62.86       57.73     11.01 o 
   9   8  10      200.76      200.06     15.33 o 
  10   8  10       16.68        6.59     14.58 o 
  11   8  10      156.04      171.44     21.79 o 
  12   8  10        8.73      -20.54     20.54 o 
 -14   9  10        0.04      -12.64     12.64 o 
 -13   9  10       30.91       43.79     16.84 o 
 -12   9  10        9.67        4.87     12.92 o 
 -11   9  10       14.81        9.17     16.29 o 
 -10   9  10       56.09       91.59     16.14 o 
  -9   9  10      158.59      141.42     14.07 o 
  -8   9  10       68.29       49.27     17.82 o 
  -7   9  10       50.98       33.80      8.79 o 
  -6   9  10       12.52        5.47      7.50 o 
  -5   9  10      104.13      107.26     10.87 o 
  -4   9  10        0.62        3.43     11.18 o 
  -3   9  10        9.51       -1.46      6.77 o 
  -2   9  10      169.69      200.60     11.62 o 
  -1   9  10       84.85       90.47      9.94 o 
   0   9  10       49.52       52.50     10.83 o 
   1   9  10      186.25      182.14     11.44 o 
   2   9  10      522.57      520.91     16.52 o 
   3   9  10      229.74      221.74     12.53 o 
   4   9  10        4.54        1.04      7.18 o 
   5   9  10        2.40       -4.24      8.63 o 
   6   9  10      152.39      146.10     13.41 o 
   7   9  10       38.89       31.32     10.61 o 
   8   9  10       15.40        7.20     14.73 o 
   9   9  10      344.04      317.38     43.95 o 
  10   9  10        1.93      -19.04     19.04 o 
 -12  10  10        2.87        2.92     13.29 o 
 -11  10  10       78.64       83.83     16.92 o 
 -10  10  10        6.51        8.91     12.78 o 
  -9  10  10       41.32       27.79     11.02 o 
  -8  10  10      141.47      147.58     14.95 o 
  -7  10  10      154.52      164.19     15.35 o 
  -6  10  10        3.23        0.68      8.26 o 
  -5  10  10       11.11       18.24      8.78 o 
  -4  10  10      149.98      184.08     13.39 o 
  -3  10  10       13.20       13.49      7.74 o 
  -2  10  10       38.57       36.69      8.29 o 
  -1  10  10      194.89      219.60     12.68 o 
   0  10  10        0.05       -7.01      7.01 o 
   1  10  10        1.77        6.89      7.43 o 
   2  10  10      128.16      135.28     11.76 o 
   3  10  10        7.97        6.24      7.83 o 
   4  10  10       19.00       25.84      8.29 o 
   5  10  10      179.14      196.33     12.98 o 
   6  10  10      140.54      159.99     20.83 o 
   7  10  10       79.10       72.09     17.55 o 
   8  10  10        0.00       17.99     15.25 o 
 -10  11  10       32.43       29.68     24.16 o 
  -9  11  10       95.23       97.76     28.46 o 
  -8  11  10      171.55      222.24     18.31 o 
  -7  11  10        3.54       13.28     10.33 o 
  -6  11  10      197.96      240.54     20.22 o 
  -5  11  10        0.58        7.00     10.17 o 
  -4  11  10      127.45      161.41     13.50 o 
  -3  11  10      226.34      242.84     13.80 o 
  -2  11  10        0.28       -2.42      7.69 o 
  -1  11  10        0.92        1.18      7.93 o 
   0  11  10        7.14       -7.55      7.55 o 
   1  11  10      134.51      169.35     12.27 o 
   2  11  10      146.47      128.70     11.30 o 
   3  11  10      114.98       94.78     17.10 o 
   4  11  10      245.85      291.69     19.13 o 
   5  11  10       12.89       14.09     12.36 o 
   6  11  10       22.80       26.22     11.07 o 
  -6  12  10       60.29       54.21     15.78 o 
  -5  12  10       17.51       29.25     12.09 o 
  -4  12  10       81.93       81.23     13.63 o 
  -3  12  10      171.74      195.15     14.88 o 
  -2  12  10        8.26        6.88     10.50 o 
  -1  12  10       36.83       54.22     17.27 o 
   0  12  10      589.16      634.88     33.58 o 
   1  12  10      283.91      280.36     19.46 o 
   2  12  10        9.36       -6.39     15.90 o 
 -19   1  11       10.56       16.53     16.23 o 
 -18   1  11       10.80       14.28     14.84 o 
 -17   1  11       65.76       36.29     15.96 o 
 -16   1  11      330.68      310.29     24.40 o 
 -15   1  11        1.38       -8.35     13.02 o 
 -14   1  11      387.68      399.75     28.25 o 
 -13   1  11        1.90        2.30     12.42 o 
 -12   1  11      102.19      107.99     15.73 o 
 -11   1  11      601.98      538.54     26.87 o 
 -10   1  11        1.61        5.94     17.43 o 
  -9   1  11       32.22       29.20      7.90 o 
  -8   1  11      927.67      862.04     17.03 o 
  -7   1  11        0.07       -5.41      5.41 o 
  -6   1  11        8.77       18.49      6.06 o 
  -5   1  11        7.75       -0.08      6.15 o 
  -4   1  11     1718.03     1690.31     27.57 o 
  -3   1  11      243.62      240.09     12.39 o 
  -2   1  11      300.51      289.04     13.38 o 
  -1   1  11     2995.11     2903.61     39.73 o 
   0   1  11      428.20      416.93     14.60 o 
   1   1  11      549.89      534.14     19.70 o 
   2   1  11      110.06      149.09      9.44 o 
   3   1  11     2333.80     2306.04     36.68 o 
   4   1  11        8.61       14.04      6.67 o 
   5   1  11      549.94      514.91     15.68 o 
   6   1  11       46.83       41.66      7.96 o 
   7   1  11      177.86      175.10     11.33 o 
   8   1  11      230.86      233.88     12.79 o 
   9   1  11        8.55       10.27      7.99 o 
  10   1  11        4.23       14.42      8.23 o 
  11   1  11       25.75       21.24      8.78 o 
  12   1  11       14.39       19.99      8.77 o 
  13   1  11      145.29      154.55     12.70 o 
  14   1  11        0.07       -5.01     11.29 o 
  15   1  11        3.89       22.59     12.54 o 
 -19   2  11       60.24       45.26     17.57 o 
 -18   2  11      102.38       94.91     18.84 o 
 -17   2  11      266.78      237.31     22.94 o 
 -16   2  11      126.98      131.37     18.87 o 
 -15   2  11       19.35       21.83     13.63 o 
 -14   2  11       12.24       10.07     12.78 o 
 -13   2  11      487.02      516.09     27.51 o 
 -12   2  11       77.22       99.17     38.32 o 
 -11   2  11      101.73      102.24     15.70 o 
 -10   2  11     1365.21     1224.05     36.93 o 
  -9   2  11        3.81       -5.29      5.29 o 
  -8   2  11       34.62       33.28      6.41 o 
  -7   2  11      493.82      438.27     13.22 o 
  -6   2  11      213.63      174.98      9.81 o 
  -5   2  11      331.67      259.82     13.65 o 
  -4   2  11      293.74      313.79     17.49 o 
  -3   2  11     2228.99     2210.80     32.88 o 
  -2   2  11       87.15       83.77      7.30 o 
  -1   2  11       20.12       13.22      5.54 o 
   0   2  11     4377.43     4244.52     50.15 o 
   1   2  11     1020.14     1002.37     19.06 o 
   2   2  11     3038.28     2813.68     53.21 o 
   3   2  11      442.68      465.73     19.15 o 
   4   2  11     1107.95     1050.10     25.88 o 
   5   2  11      416.71      412.73     17.38 o 
   6   2  11      455.96      413.31     16.19 o 
   7   2  11      269.33      221.63     12.33 o 
   8   2  11       32.62       12.39      7.70 o 
   9   2  11      110.52      103.14     10.20 o 
  10   2  11      207.44      189.68     13.49 o 
  11   2  11      111.49      147.83     11.68 o 
  12   2  11        0.34        8.85      8.43 o 
  13   2  11       65.14       55.49     11.10 o 
  14   2  11        0.11        0.74     11.39 o 
 -18   3  11       23.44       33.98     16.71 o 
 -17   3  11        0.10       -6.88     14.07 o 
 -16   3  11        1.15      -12.39     12.74 o 
 -15   3  11       38.72       28.73     14.37 o 
 -14   3  11      119.12      103.66     16.95 o 
 -13   3  11       99.88      105.67     16.53 o 
 -12   3  11        3.50        2.47     11.45 o 
 -11   3  11       96.97       95.18     15.11 o 
 -10   3  11       23.50       34.04     12.71 o 
  -9   3  11      470.34      465.36     22.24 o 
  -8   3  11      544.91      470.56     13.76 o 
  -7   3  11      162.33      133.68      9.19 o 
  -6   3  11       24.38       19.88      8.42 o 
  -5   3  11      184.16      202.22     11.41 o 
  -4   3  11     1794.61     1749.78     28.53 o 
  -3   3  11       55.28       42.89      8.15 o 
  -2   3  11     1005.52      964.55     17.55 o 
  -1   3  11     1398.12     1356.50     27.47 o 
   0   3  11      196.25      205.31     14.68 o 
   1   3  11        0.57       -5.99      5.99 o 
   2   3  11       38.86       54.08      8.90 o 
   3   3  11      329.82      292.25     12.50 o 
   4   3  11        5.30       14.15      6.71 o 
   5   3  11      219.04      216.36     11.48 o 
   6   3  11        2.44       -5.46      6.81 o 
   7   3  11        0.21       -1.16      7.12 o 
   8   3  11        4.27       -2.03      7.19 o 
   9   3  11       31.89       42.82      8.65 o 
  10   3  11        1.51        0.11      7.90 o 
  11   3  11       46.68       40.71      9.19 o 
  12   3  11        9.35        7.18      8.39 o 
  13   3  11        3.40      -10.18     10.18 o 
  14   3  11        0.03        5.92     11.29 o 
 -18   4  11       18.86        6.43     20.28 o 
 -17   4  11       45.66       77.22     17.54 o 
 -16   4  11        0.00        1.25     13.96 o 
 -15   4  11       85.13       83.48     18.73 o 
 -14   4  11       16.98       18.01     15.83 o 
 -13   4  11      151.29      156.79     18.12 o 
 -12   4  11       55.54       45.14     13.70 o 
 -11   4  11       64.40       64.12     13.99 o 
 -10   4  11      180.78      193.50     17.93 o 
  -9   4  11       30.72       26.32      6.76 o 
  -8   4  11        0.02       -5.92      5.92 o 
  -7   4  11       35.05       11.25      6.41 o 
  -6   4  11      145.31      132.69     11.70 o 
  -5   4  11       16.77       17.08      7.34 o 
  -4   4  11       12.27       20.47     10.27 o 
  -3   4  11      157.69      176.35      8.97 o 
  -2   4  11      112.12      133.66      8.43 o 
  -1   4  11      707.93      696.83     15.98 o 
   0   4  11       21.79       18.34      6.18 o 
   1   4  11       35.22       33.48      6.66 o 
   2   4  11       66.32       61.83      7.86 o 
   3   4  11       25.25       25.27      7.08 o 
   4   4  11       77.42       63.11      8.22 o 
   5   4  11      127.44      125.32     11.39 o 
   6   4  11       13.49       15.82      7.45 o 
   7   4  11       13.42       10.54      7.56 o 
   8   4  11       89.57       84.17      9.55 o 
   9   4  11       10.10        9.44      7.90 o 
  10   4  11        0.02       -1.48      7.86 o 
  11   4  11        4.85       14.26      8.52 o 
  12   4  11        5.06       12.13      8.78 o 
  13   4  11        0.80       -6.54     10.82 o 
  14   4  11        3.34       -5.73     13.65 o 
 -17   5  11      344.90      346.98     48.63 o 
 -16   5  11       20.87       11.45     14.50 o 
 -15   5  11       11.88       15.99     13.96 o 
 -14   5  11      411.88      475.92     44.00 o 
 -13   5  11       22.84       19.40      9.66 o 
 -12   5  11      235.28      256.95     16.43 o 
 -11   5  11       60.56       67.49     11.02 o 
 -10   5  11      109.43      122.69     12.27 o 
  -9   5  11       71.13       85.86      7.52 o 
  -8   5  11       80.58       84.85      7.65 o 
  -7   5  11        0.83       -1.16      6.44 o 
  -6   5  11        9.56       11.38      6.34 o 
  -5   5  11        6.36        4.76      6.86 o 
  -4   5  11      708.37      678.71     27.82 o 
  -3   5  11      332.93      325.09     12.06 o 
  -2   5  11       16.90       17.60      6.01 o 
  -1   5  11      171.91      180.95      9.83 o 
   0   5  11      101.44      103.22      8.39 o 
   1   5  11      216.50      219.59     12.19 o 
   2   5  11        1.81       -3.42      7.54 o 
   3   5  11       52.81       50.25      7.72 o 
   4   5  11      378.23      405.59     14.73 o 
   5   5  11       78.07       83.18      9.17 o 
   6   5  11        1.03        4.38      7.16 o 
   7   5  11      215.30      210.60     14.47 o 
   8   5  11       60.38       63.73      9.18 o 
   9   5  11       42.30       38.96      8.93 o 
  10   5  11       58.74       73.00      9.96 o 
  11   5  11      233.89      236.29     14.02 o 
  12   5  11       23.98       18.96     11.71 o 
  13   5  11       12.14        7.11     11.59 o 
 -16   6  11       77.71      126.57     14.84 o 
 -15   6  11        0.88       -4.97      9.43 o 
 -14   6  11      101.94      108.63     13.34 o 
 -13   6  11      257.56      298.41     19.61 o 
 -12   6  11       53.57       58.01     11.19 o 
 -11   6  11        0.10        2.44      8.84 o 
 -10   6  11      314.81      283.23     16.69 o 
  -9   6  11       34.21       57.57      8.72 o 
  -8   6  11       45.67       35.21      6.88 o 
  -7   6  11      310.15      300.49     15.95 o 
  -6   6  11      409.06      370.94     13.32 o 
  -5   6  11      345.60      343.06     12.95 o 
  -4   6  11        0.48        6.82      7.20 o 
  -3   6  11     1188.89     1204.80     19.07 o 
  -2   6  11       22.73       16.22      5.61 o 
  -1   6  11        9.64        9.53      6.28 o 
   0   6  11     1452.72     1426.85     23.50 o 
   1   6  11     2087.01     2039.63     39.05 o 
   2   6  11      913.19      880.93     24.56 o 
   3   6  11       80.24       95.84      9.15 o 
   4   6  11      761.21      752.24     24.21 o 
   5   6  11      126.02      147.18     10.59 o 
   6   6  11      795.19      802.37     22.44 o 
   7   6  11      278.59      272.67     14.01 o 
   8   6  11       27.34       22.71      8.31 o 
   9   6  11      104.38      101.05     10.44 o 
  10   6  11      477.25      501.22     20.19 o 
  11   6  11        4.10        6.67     10.91 o 
  12   6  11       39.44       45.69     12.89 o 
 -15   7  11       81.68       83.42     17.09 o 
 -14   7  11        0.93      -11.38     11.38 o 
 -13   7  11       28.06       11.37     13.10 o 
 -12   7  11        4.76      -11.21     12.68 o 
 -11   7  11       72.59       82.45     15.65 o 
 -10   7  11        0.43       -7.41     10.98 o 
  -9   7  11       27.55        4.06      8.50 o 
  -8   7  11       74.68       81.79      9.33 o 
  -7   7  11        7.96       12.77      7.45 o 
  -6   7  11       62.67       50.36      8.53 o 
  -5   7  11        0.03       -4.73      7.01 o 
  -4   7  11        7.27       10.59      6.32 o 
  -3   7  11        1.00       -4.52      5.88 o 
  -2   7  11        5.60        7.38      6.19 o 
  -1   7  11      171.11      200.31     10.99 o 
   0   7  11      187.34      176.27     11.47 o 
   1   7  11      180.84      163.43     12.31 o 
   2   7  11      121.61       98.75     10.77 o 
   3   7  11        2.43        2.01      7.80 o 
   4   7  11       39.37       16.86      8.90 o 
   5   7  11      143.48      138.62     15.83 o 
   6   7  11      129.63      153.06     13.27 o 
   7   7  11       74.31       63.07     12.34 o 
   8   7  11       27.81       18.33      9.82 o 
   9   7  11        1.33       -0.08      9.70 o 
  10   7  11        0.19       -0.43     13.80 o 
  11   7  11      147.80      170.22     21.84 o 
 -14   8  11       32.50       42.86     15.86 o 
 -13   8  11        3.76       12.80     12.88 o 
 -12   8  11       31.07       26.14     14.02 o 
 -11   8  11       19.85       10.84     14.10 o 
 -10   8  11        0.25        3.46     13.44 o 
  -9   8  11       45.50       56.57     14.27 o 
  -8   8  11       34.59       31.49      8.74 o 
  -7   8  11        0.26       -1.94      7.45 o 
  -6   8  11       12.09       15.28      8.05 o 
  -5   8  11       81.33       71.58     10.02 o 
  -4   8  11       40.01       39.03      7.61 o 
  -3   8  11       67.29       67.27      8.32 o 
  -2   8  11       90.17       95.16     10.94 o 
  -1   8  11       12.13       22.72      7.15 o 
   0   8  11       16.82       21.31      7.42 o 
   1   8  11       67.11       69.45      8.58 o 
   2   8  11        7.29       -6.42      8.88 o 
   3   8  11      207.15      174.09     13.43 o 
   4   8  11        0.02       -4.60      8.73 o 
   5   8  11       11.90        9.78     19.39 o 
   6   8  11        1.27       17.43      9.75 o 
   7   8  11       36.27       27.93     10.39 o 
   8   8  11       12.38       12.92     25.32 o 
   9   8  11       28.41       18.32     17.92 o 
  10   8  11        9.69       -8.96     21.74 o 
 -13   9  11        0.19       25.57     14.58 o 
 -12   9  11        1.78        6.35     13.51 o 
 -11   9  11       88.38       53.75     15.48 o 
 -10   9  11       36.79       28.75     13.82 o 
  -9   9  11        1.25       -7.48     27.47 o 
  -8   9  11      134.43      121.55     14.10 o 
  -7   9  11       78.88       98.63     14.94 o 
  -6   9  11        0.57       -3.32      7.79 o 
  -5   9  11        9.14       13.62      8.48 o 
  -4   9  11      233.73      239.87     12.49 o 
  -3   9  11        9.21       -0.64      7.07 o 
  -2   9  11       49.65       60.11      8.76 o 
  -1   9  11      160.40      178.50     11.68 o 
   0   9  11      192.34      209.07     12.35 o 
   1   9  11       86.22      107.84     10.11 o 
   2   9  11       28.77       17.34      7.88 o 
   3   9  11      502.27      496.27     19.95 o 
   4   9  11      149.26      157.33     14.19 o 
   5   9  11      186.73      206.76     21.89 o 
   6   9  11        2.89       -1.33     13.19 o 
   7   9  11      117.99      121.39     19.56 o 
   8   9  11        2.76        3.69     27.72 o 
 -11  10  11        0.94        4.97     16.65 o 
 -10  10  11      228.26      240.06     29.00 o 
  -9  10  11       59.28       74.48     23.65 o 
  -8  10  11        4.81       -3.58     11.05 o 
  -7  10  11       67.22       74.96     13.13 o 
  -6  10  11       17.77        0.69      8.87 o 
  -5  10  11      144.72      145.59     13.20 o 
  -4  10  11        6.69       -0.15      7.45 o 
  -3  10  11      242.02      273.17     17.29 o 
  -2  10  11       10.07       17.18      9.22 o 
  -1  10  11        2.34       -7.19      7.19 o 
   0  10  11      449.78      478.12     17.15 o 
   1  10  11      226.22      215.46     13.15 o 
   2  10  11      212.33      207.96     13.10 o 
   3  10  11       30.53       39.26     11.14 o 
   4  10  11      107.03      110.06     18.69 o 
   5  10  11       11.28       16.23     14.15 o 
   6  10  11       31.68       30.65     15.51 o 
  -7  11  11        0.07       -7.77     10.56 o 
  -6  11  11       13.37      -12.63     16.50 o 
  -5  11  11        0.06        2.02      9.60 o 
  -4  11  11      140.38      156.65     12.22 o 
  -3  11  11       29.83       42.62      9.34 o 
  -2  11  11        1.34       -1.36      9.35 o 
  -1  11  11      112.14      147.90     11.98 o 
   0  11  11       45.47       24.89     13.74 o 
   1  11  11        0.23      -10.68     10.74 o 
   2  11  11       16.96       26.41     11.16 o 
   3  11  11       81.00       58.73     13.05 o 
 -18   0  12      208.06      203.09     33.12 o 
 -17   0  12       57.67       76.31     24.09 o 
 -16   0  12        7.18       14.44     21.04 o 
 -15   0  12       79.16       76.57     23.95 o 
 -14   0  12      275.99      300.78     32.81 o 
 -13   0  12       36.12       34.01     20.45 o 
 -12   0  12      379.99      353.73     34.64 o 
 -11   0  12       11.45       -9.30     16.77 o 
 -10   0  12        1.22       24.36     17.98 o 
  -9   0  12      561.04      532.57     36.52 o 
  -8   0  12        9.07       -4.01      8.17 o 
  -7   0  12        0.35       -4.30      7.87 o 
  -6   0  12       87.71       63.21     22.02 o 
  -5   0  12     2596.10     2532.65     51.15 o 
  -4   0  12      168.14      134.74     15.76 o 
  -3   0  12     1272.74     1232.69     34.68 o 
  -2   0  12     1170.13     1126.84     33.74 o 
  -1   0  12      180.01      171.07     17.17 o 
   0   0  12       12.29      -10.71     20.03 o 
   1   0  12      349.01      311.81     21.37 o 
   2   0  12       12.99       15.01     13.25 o 
   3   0  12       40.94       39.86     13.12 o 
   4   0  12        0.42       -8.48     11.55 o 
   5   0  12      337.45      263.28     21.55 o 
   6   0  12     1002.08      958.86     60.42 o 
   7   0  12      472.91      488.44     27.10 o 
   8   0  12       99.45       99.53     17.33 o 
   9   0  12       14.62        4.89     14.06 o 
  10   0  12      365.50      297.97     23.96 o 
  11   0  12      146.21      101.67     18.66 o 
  13   0  12       18.19       54.66     24.70 o 
 -18   1  12       81.53       99.73     19.33 o 
 -17   1  12       27.66       36.35     16.32 o 
 -16   1  12       14.23       18.28     15.18 o 
 -15   1  12      126.10      120.72     19.06 o 
 -14   1  12      164.67      194.29     25.59 o 
 -13   1  12       28.96       25.71     13.91 o 
 -12   1  12       40.16       26.83     13.71 o 
 -11   1  12        4.92       10.83     15.64 o 
 -10   1  12      105.22      113.49     16.12 o 
  -9   1  12      252.30      227.31     19.44 o 
  -8   1  12      356.22      324.41     15.26 o 
  -7   1  12       49.94       16.51     10.95 o 
  -6   1  12       34.57       25.88     11.01 o 
  -5   1  12      223.18      241.72     12.60 o 
  -4   1  12       95.58       94.37      9.78 o 
  -3   1  12      173.84      170.26     17.74 o 
  -2   1  12      123.95      101.55     11.76 o 
  -1   1  12       36.95       64.68     13.74 o 
   0   1  12      751.94      728.46     19.91 o 
   1   1  12       88.58       94.95     10.33 o 
   2   1  12       45.98       71.95     14.34 o 
   3   1  12      139.52      136.87      9.90 o 
   4   1  12      321.85      333.80     14.36 o 
   5   1  12      990.25      931.23     20.62 o 
   6   1  12        1.08       -1.15      7.01 o 
   7   1  12       93.85       87.57      9.69 o 
   8   1  12      200.03      193.37     12.25 o 
   9   1  12      425.85      474.35     17.50 o 
  10   1  12       25.96       20.13      8.98 o 
  11   1  12      374.40      408.10     17.47 o 
  12   1  12      254.32      249.43     19.35 o 
  13   1  12        0.35       -2.69     11.50 o 
 -18   2  12      102.64      101.62     19.61 o 
 -17   2  12       27.37       28.52     15.97 o 
 -16   2  12        0.84      -12.26     13.32 o 
 -15   2  12       16.39      -13.03     13.03 o 
 -14   2  12       83.85       86.51     32.59 o 
 -13   2  12        4.60        4.50     13.24 o 
 -12   2  12        7.69       15.06     13.29 o 
 -11   2  12       49.40       60.44     20.60 o 
 -10   2  12      270.10      228.34     19.61 o 
  -9   2  12      234.09      221.27     25.87 o 
  -8   2  12        2.48        2.42      9.51 o 
  -7   2  12       47.44       43.68      7.61 o 
  -6   2  12      279.81      257.99     12.47 o 
  -5   2  12        0.49        1.68      6.95 o 
  -4   2  12      245.86      216.15     12.36 o 
  -3   2  12        4.20       -3.19      7.20 o 
  -2   2  12       70.76       57.42      8.92 o 
  -1   2  12      111.41       84.28      9.87 o 
   0   2  12      451.47      459.13     15.70 o 
   1   2  12       13.50       13.89      6.35 o 
   2   2  12      122.60      114.30      9.07 o 
   3   2  12        4.71        1.17      6.36 o 
   4   2  12        2.17        0.64      6.54 o 
   5   2  12        6.61        8.51      7.11 o 
   6   2  12        2.34       -0.41      7.16 o 
   7   2  12        0.14        1.14      7.37 o 
   8   2  12        7.60        4.74      7.78 o 
   9   2  12       42.71       44.79      9.40 o 
  10   2  12       16.70        7.00      8.46 o 
  11   2  12        6.99        5.45      8.75 o 
  12   2  12        2.64        5.60     11.54 o 
  13   2  12       47.98       26.97     12.92 o 
 -17   3  12      247.75      260.27     24.21 o 
 -16   3  12       19.42       20.17     15.14 o 
 -15   3  12       19.57       -6.19     12.98 o 
 -14   3  12       67.54      104.07     23.92 o 
 -13   3  12       85.26      126.92     41.75 o 
 -12   3  12      139.29      156.73     18.52 o 
 -11   3  12        0.03       -7.72     15.76 o 
 -10   3  12        3.77       -3.54     13.46 o 
  -9   3  12       49.98       64.29     18.38 o 
  -8   3  12     1028.80      957.58     19.59 o 
  -7   3  12        5.83       11.21      6.79 o 
  -6   3  12      642.33      632.67     17.66 o 
  -5   3  12        0.72       10.07      7.39 o 
  -4   3  12     1606.11     1494.27     27.19 o 
  -3   3  12     1171.54     1125.23     23.82 o 
  -2   3  12      130.94      136.56     11.06 o 
  -1   3  12      595.32      581.03     18.15 o 
   0   3  12      118.95      106.24     12.62 o 
   1   3  12       92.79       93.28      9.29 o 
   2   3  12       38.20       34.76      7.97 o 
   3   3  12      155.29      155.88     10.36 o 
   4   3  12      232.02      220.46     11.91 o 
   5   3  12       52.04       62.77      8.91 o 
   6   3  12       20.11        3.68      7.47 o 
   7   3  12        2.67       -4.56      9.08 o 
   8   3  12        4.49        5.27      7.94 o 
   9   3  12       60.00       69.34      9.96 o 
  10   3  12       52.25       47.32      9.63 o 
  11   3  12       15.14       11.18      9.12 o 
  12   3  12        0.03        1.22     11.82 o 
  13   3  12       59.51       63.96     17.98 o 
 -17   4  12       41.22       75.14     18.04 o 
 -16   4  12       63.65       71.00     17.43 o 
 -15   4  12       45.16       88.97     17.72 o 
 -14   4  12      206.31      231.69     21.98 o 
 -13   4  12       17.55       34.33     15.58 o 
 -12   4  12      561.95      559.33     28.27 o 
 -11   4  12        0.10        6.82     12.45 o 
 -10   4  12       33.08       38.79     13.21 o 
  -9   4  12      760.83      794.32     41.90 o 
  -8   4  12      122.81      134.81      9.76 o 
  -7   4  12       70.28       44.44     17.97 o 
  -6   4  12      148.68      141.06     14.66 o 
  -5   4  12      455.05      436.71     17.97 o 
  -4   4  12        1.87       -2.10      9.76 o 
  -3   4  12       28.64       32.22     11.43 o 
  -2   4  12      988.02      982.56     22.79 o 
  -1   4  12      513.86      562.67     18.14 o 
   0   4  12      312.18      309.58     15.98 o 
   1   4  12      544.01      519.48     15.56 o 
   2   4  12      983.27      975.13     20.38 o 
   3   4  12        0.11       -2.67      6.41 o 
   4   4  12      434.65      418.09     15.53 o 
   5   4  12      285.62      295.01     13.82 o 
   6   4  12      199.39      190.69     15.00 o 
   7   4  12       13.56       17.00      9.92 o 
   8   4  12       64.15       42.74     10.21 o 
   9   4  12       30.69       16.96      8.60 o 
  10   4  12       51.86       48.94      9.84 o 
  11   4  12       19.44        5.02     11.44 o 
  12   4  12       35.32       32.42     12.52 o 
 -16   5  12       19.02       24.11     15.56 o 
 -15   5  12      149.08      143.75     19.56 o 
 -14   5  12      153.70      181.65     20.55 o 
 -13   5  12       16.59       -5.46     12.69 o 
 -12   5  12       86.21       89.83     16.91 o 
 -11   5  12        6.02      -13.47     14.10 o 
 -10   5  12        0.41       -2.43     11.56 o 
  -9   5  12      212.43      218.60     19.42 o 
  -8   5  12       48.11       38.94      8.06 o 
  -7   5  12      172.35      149.36     11.23 o 
  -6   5  12       54.02       51.61     11.06 o 
  -5   5  12      164.74      176.96     12.01 o 
  -4   5  12      114.27      113.12     10.70 o 
  -3   5  12       91.45       80.69      9.71 o 
  -2   5  12       26.62       19.45      8.34 o 
  -1   5  12      363.17      391.52     14.08 o 
   0   5  12       41.13       44.76      7.43 o 
   1   5  12       96.05      113.08     11.15 o 
   2   5  12      181.75      185.25     12.78 o 
   3   5  12        5.95       -4.16      6.62 o 
   4   5  12       79.42       68.74      9.13 o 
   5   5  12      234.68      251.43     13.06 o 
   6   5  12       28.84       22.40      8.16 o 
   7   5  12       76.36       74.22      9.91 o 
   8   5  12       28.90       23.80      8.68 o 
   9   5  12       78.73      105.16     10.86 o 
  10   5  12       12.08        5.54     11.02 o 
  11   5  12       86.26       60.22     13.47 o 
  12   5  12       69.11       81.05     18.05 o 
 -15   6  12      101.46      130.92     19.18 o 
 -14   6  12       33.91       61.33     16.05 o 
 -13   6  12       39.85       41.25     11.73 o 
 -12   6  12        0.00       -9.23      9.23 o 
 -11   6  12       21.48       20.39     10.20 o 
 -10   6  12        0.01        5.28      9.27 o 
  -9   6  12      109.09      120.36     13.04 o 
  -8   6  12        9.37       14.34      7.84 o 
  -7   6  12        0.02        4.16      6.77 o 
  -6   6  12        0.41       -2.01      6.50 o 
  -5   6  12       12.28        6.31      7.83 o 
  -4   6  12      182.55      187.88     12.36 o 
  -3   6  12       44.92       49.74     10.71 o 
  -2   6  12       83.93      103.63     10.67 o 
  -1   6  12       40.67       44.91      7.47 o 
   0   6  12        6.65        1.28      6.33 o 
   1   6  12        1.42        5.18      6.71 o 
   2   6  12       11.15       14.00      7.15 o 
   3   6  12      128.88      133.83     10.39 o 
   4   6  12        1.21        3.84      7.42 o 
   5   6  12       40.42       63.54      9.24 o 
   6   6  12       70.60       78.56      9.78 o 
   7   6  12       65.59       77.79     11.76 o 
   8   6  12       11.61       19.59     10.17 o 
   9   6  12        9.42      -13.14     13.14 o 
  10   6  12       13.75       29.25     15.31 o 
  11   6  12       11.79        6.70     14.83 o 
 -14   7  12       46.82       69.81     16.49 o 
 -13   7  12        0.10      -12.00     24.71 o 
 -12   7  12       73.63       62.16     15.72 o 
 -11   7  12       38.01       66.91     22.36 o 
 -10   7  12        8.92       -1.53     14.28 o 
  -9   7  12       34.47       33.86     13.69 o 
  -8   7  12      106.59      118.03     13.21 o 
  -7   7  12       11.54        4.16      7.56 o 
  -6   7  12       18.48       28.03      8.42 o 
  -5   7  12        0.02       -8.97      8.97 o 
  -4   7  12       32.36       33.29      8.66 o 
  -3   7  12       67.35       77.28     10.47 o 
  -2   7  12       24.54       26.10     15.51 o 
  -1   7  12      257.61      286.89     29.01 o 
   0   7  12       72.09       81.94      9.99 o 
   1   7  12       22.05       10.61      8.14 o 
   2   7  12      165.52      165.67     12.86 o 
   3   7  12      248.36      222.99     14.49 o 
   4   7  12       97.30      115.86     12.28 o 
   5   7  12      126.37      147.41     13.20 o 
   6   7  12      298.82      326.53     17.75 o 
   7   7  12        0.17        4.47     10.36 o 
   8   7  12       14.42       19.33     14.73 o 
   9   7  12       69.74       53.70     16.45 o 
  10   7  12        4.84        0.95     14.11 o 
 -13   8  12        0.18       -2.33     12.98 o 
 -12   8  12        4.20       -3.70     13.16 o 
 -11   8  12        0.38       -1.69     12.98 o 
 -10   8  12      132.11      133.70     19.15 o 
  -9   8  12      158.49      161.73     20.68 o 
  -8   8  12        4.20       24.93     13.47 o 
  -7   8  12      262.57      237.20     14.33 o 
  -6   8  12      300.09      262.42     14.84 o 
  -5   8  12      602.84      570.01     32.16 o 
  -4   8  12       23.13       17.23     10.28 o 
  -3   8  12      242.80      249.91     16.89 o 
  -2   8  12      399.11      422.34     18.02 o 
  -1   8  12      110.69      121.87     11.51 o 
   0   8  12      114.57       95.66     11.22 o 
   1   8  12      117.56      100.63     13.79 o 
   2   8  12      153.55      160.32     19.50 o 
   3   8  12       43.46       39.43     12.47 o 
   4   8  12        6.40        1.65      9.35 o 
   5   8  12        7.14        5.22      9.68 o 
   6   8  12      300.49      345.32     27.34 o 
   7   8  12       35.12       26.22     15.37 o 
   8   8  12       41.67       52.34     17.23 o 
 -11   9  12       49.99       63.98     16.79 o 
 -10   9  12        1.35       -4.24     16.40 o 
  -9   9  12        0.45       -6.63     11.84 o 
  -8   9  12       46.25       28.66     14.26 o 
  -7   9  12       95.15      111.77     14.18 o 
  -6   9  12       23.52       29.09      9.70 o 
  -5   9  12        6.02       -3.42      8.71 o 
  -4   9  12        6.02       -3.28      8.61 o 
  -3   9  12        0.21       -3.99     10.01 o 
  -2   9  12        0.46        9.55      9.02 o 
  -1   9  12      274.52      273.63     14.01 o 
   0   9  12       71.56       84.91      9.95 o 
   1   9  12       38.36        9.28     11.61 o 
   2   9  12       18.90       27.47     10.29 o 
   3   9  12      148.31      137.14     13.61 o 
   4   9  12        0.53        5.49     20.60 o 
   5   9  12      162.16      176.58     21.57 o 
   6   9  12       91.85      147.54     22.63 o 
  -8  10  12        3.96       -4.26     13.07 o 
  -7  10  12       20.82        5.50     20.29 o 
  -6  10  12        6.13        6.61      9.07 o 
  -5  10  12       50.70       54.29     11.48 o 
  -4  10  12       12.08       24.46     10.28 o 
  -3  10  12        0.12       14.84      9.63 o 
  -2  10  12       17.91       32.62     10.24 o 
  -1  10  12       34.21       44.01      9.26 o 
   0  10  12       15.39       17.03      8.63 o 
   1  10  12        0.40       -4.02     10.05 o 
   2  10  12        4.27        1.23     13.40 o 
   3  10  12       28.92       26.61     23.11 o 
   4  10  12        2.12        3.69     35.30 o 
 -17   1  13       23.54       32.30     20.08 o 
 -16   1  13        4.83        6.59     14.62 o 
 -15   1  13      171.25      196.42     45.67 o 
 -14   1  13      179.96      199.64     35.16 o 
 -13   1  13      167.02      174.89     20.84 o 
 -12   1  13        0.75        7.64     13.75 o 
 -11   1  13      110.33       92.36     16.79 o 
 -10   1  13      149.62      129.19     17.71 o 
  -9   1  13      299.72      279.55     41.02 o 
  -8   1  13       41.74       44.45     18.70 o 
  -7   1  13        0.15       -6.42      6.42 o 
  -6   1  13       54.26       50.31      8.35 o 
  -5   1  13        0.21       -4.20      8.22 o 
  -4   1  13      136.27      126.40     10.92 o 
  -3   1  13      407.77      453.43     16.67 o 
  -2   1  13       15.58       10.77      7.97 o 
  -1   1  13       48.86       40.06     10.61 o 
   0   1  13       50.07       57.54      9.50 o 
   1   1  13       62.73       65.36     12.58 o 
   2   1  13       28.06       23.76      9.00 o 
   3   1  13      422.47      442.00     22.87 o 
   4   1  13      408.60      394.19     17.65 o 
   5   1  13       45.47       41.29     17.27 o 
   6   1  13       15.46        4.96      9.01 o 
   7   1  13      165.79      151.52     11.79 o 
   8   1  13       20.35       20.27      8.79 o 
   9   1  13       51.92       28.52     11.05 o 
  10   1  13       71.43       94.61     19.95 o 
  11   1  13      144.98      152.83     30.56 o 
  12   1  13        3.29        3.02     16.17 o 
 -16   2  13      148.84      175.24     22.95 o 
 -15   2  13       59.14      102.04     24.71 o 
 -14   2  13       42.29       29.94     15.21 o 
 -13   2  13        2.98        0.11     14.78 o 
 -12   2  13      279.57      252.19     22.29 o 
 -11   2  13       34.70       35.75     21.86 o 
 -10   2  13      123.58      124.97     17.75 o 
  -9   2  13      116.64       81.29     15.63 o 
  -8   2  13       43.81       38.78     13.79 o 
  -7   2  13      229.46      257.47     13.05 o 
  -6   2  13      309.60      293.13     16.85 o 
  -5   2  13      391.14      407.09     15.99 o 
  -4   2  13      556.95      569.85     17.85 o 
  -3   2  13       48.11       42.87      8.89 o 
  -2   2  13      957.50      981.09     23.34 o 
  -1   2  13       23.08       17.32      9.84 o 
   0   2  13       26.88       30.53      8.90 o 
   1   2  13      109.38      117.65     11.50 o 
   2   2  13      291.12      294.26     13.17 o 
   3   2  13       78.51       57.73      8.52 o 
   4   2  13       15.30       12.21      7.32 o 
   5   2  13      347.58      369.67     15.49 o 
   6   2  13        0.70       -2.30      7.50 o 
   7   2  13       34.92       27.05      8.68 o 
   8   2  13       12.83        7.22      8.58 o 
   9   2  13        3.80       -5.44      8.37 o 
  10   2  13        0.01      -11.14     11.14 o 
  11   2  13        0.13       -1.41     11.48 o 
 -16   3  13       27.52       26.47     16.19 o 
 -15   3  13      107.16      123.80     19.49 o 
 -14   3  13       45.00       44.92     15.69 o 
 -13   3  13        2.82        2.82     13.36 o 
 -12   3  13       46.41       55.65     39.74 o 
 -11   3  13      118.29      146.77     18.47 o 
 -10   3  13      232.45      201.77     33.00 o 
  -9   3  13        7.74        6.46     16.18 o 
  -8   3  13       14.69       -2.68     11.41 o 
  -7   3  13       31.71       41.19      8.28 o 
  -6   3  13        1.39       10.75      7.72 o 
  -5   3  13       86.51       87.59     10.93 o 
  -4   3  13        6.83        8.98      7.91 o 
  -3   3  13      477.18      451.29     16.94 o 
  -2   3  13      139.02      139.59     14.35 o 
  -1   3  13      350.39      321.55     15.87 o 
   0   3  13       71.19       62.19     10.11 o 
   1   3  13        5.59       -7.32      7.99 o 
   2   3  13       43.75       20.81      8.72 o 
   3   3  13       91.45      104.96      9.54 o 
   4   3  13       59.16       54.46     11.46 o 
   5   3  13       23.31       21.16      8.00 o 
   6   3  13       44.31       69.61      9.68 o 
   7   3  13      107.15      104.31     10.79 o 
   8   3  13        1.22        9.29      8.52 o 
   9   3  13        4.22       -0.56      8.54 o 
  10   3  13      169.57      162.62     16.97 o 
  11   3  13        0.83       -5.69     11.57 o 
 -15   4  13        2.03       -5.88     14.56 o 
 -14   4  13        3.89      -13.38     13.38 o 
 -13   4  13       39.23       47.97     15.55 o 
 -12   4  13        0.03       14.85     14.27 o 
 -11   4  13       59.47       35.00     14.28 o 
 -10   4  13       42.69       34.44     22.05 o 
  -9   4  13       12.09       18.84     12.72 o 
  -8   4  13       16.24       19.01     13.31 o 
  -7   4  13        1.71       -2.52      7.47 o 
  -6   4  13       49.99       28.31      8.74 o 
  -5   4  13      190.71      164.14     16.28 o 
  -4   4  13       26.47       25.25      8.58 o 
  -3   4  13       14.28       12.26      8.02 o 
  -2   4  13       16.09       19.05      8.53 o 
  -1   4  13       81.85       78.60     10.52 o 
   0   4  13        0.52       -5.66      8.13 o 
   1   4  13        6.54       -5.83      8.27 o 
   2   4  13        0.58       -6.43      6.43 o 
   3   4  13       83.01       97.08      9.75 o 
   4   4  13       13.61       16.53      7.74 o 
   5   4  13       44.98       47.10     11.76 o 
   6   4  13       20.13       10.67      8.85 o 
   7   4  13        2.91       -1.55      8.10 o 
   8   4  13        0.01       -8.15      8.15 o 
   9   4  13        3.53       -3.24     11.03 o 
  10   4  13        1.03      -10.68     10.84 o 
  11   4  13        1.45        0.85     15.09 o 
 -15   5  13       32.90       48.01     20.73 o 
 -14   5  13       68.97       77.70     17.72 o 
 -13   5  13       23.40       14.05     14.02 o 
 -12   5  13       36.55       42.06     15.49 o 
 -11   5  13       10.19       11.16     13.90 o 
 -10   5  13       13.60       13.02     13.25 o 
  -9   5  13       38.81       61.05     14.83 o 
  -8   5  13       11.71       -3.66     19.23 o 
  -7   5  13       12.99        1.27      7.76 o 
  -6   5  13      113.94      133.81     11.56 o 
  -5   5  13       13.55       23.97      8.84 o 
  -4   5  13        2.84       -6.75      7.70 o 
  -3   5  13       35.85       39.13      9.23 o 
  -2   5  13        0.77        1.06      8.23 o 
  -1   5  13      109.83      117.61     11.66 o 
   0   5  13       54.39       60.99     10.21 o 
   1   5  13        7.39        8.95     11.84 o 
   2   5  13      116.96      141.58     10.74 o 
   3   5  13        2.19       -0.94      7.26 o 
   4   5  13        9.76       -3.95      7.27 o 
   5   5  13        0.84        3.13      7.92 o 
   6   5  13       51.03       64.74      9.69 o 
   7   5  13       92.86       91.28     10.93 o 
   8   5  13       29.27       25.85     11.90 o 
   9   5  13       67.14       91.82     21.55 o 
  10   5  13       87.48      103.69     14.67 o 
 -14   6  13      219.29      199.58     33.61 o 
 -13   6  13        2.76       -4.46     21.05 o 
 -12   6  13        6.94      -17.81     20.75 o 
 -11   6  13       95.93       99.18     27.09 o 
 -10   6  13      400.18      311.06     36.38 o 
  -9   6  13      154.76      102.76     26.68 o 
  -8   6  13        7.47        2.99     23.80 o 
  -7   6  13      191.98      242.80     21.39 o 
  -6   6  13      312.31      317.00     18.36 o 
  -5   6  13       28.33       25.06     10.62 o 
  -4   6  13      682.88      717.00     24.24 o 
  -3   6  13       18.58       14.31     10.43 o 
  -2   6  13      293.54      289.44     18.55 o 
  -1   6  13       21.66        7.70     10.86 o 
   0   6  13       16.93       18.21     11.09 o 
   1   6  13      171.52      166.52     15.78 o 
   2   6  13       46.58       57.65     10.07 o 
   3   6  13       13.33        7.09      8.76 o 
   4   6  13       57.90       77.29     18.06 o 
   5   6  13       49.08       79.26     11.53 o 
   6   6  13       63.09       51.12     11.43 o 
   7   6  13      166.33      185.90     36.23 o 
   8   6  13       30.93       49.14     16.03 o 
   9   6  13       31.70       28.23     15.76 o 
 -12   7  13       28.38       12.29     22.66 o 
 -11   7  13        6.31       15.64     13.45 o 
 -10   7  13      113.78      150.00     19.63 o 
  -9   7  13        8.84        4.28     21.14 o 
  -8   7  13       10.07       44.77     27.40 o 
  -7   7  13       14.32       -1.92     18.40 o 
  -6   7  13       16.89        9.63     10.23 o 
  -5   7  13        0.02       -9.37      9.91 o 
  -4   7  13       30.38       22.00     11.37 o 
  -3   7  13       15.87        5.90     17.07 o 
  -2   7  13       91.96       67.15     12.62 o 
  -1   7  13       97.34       94.84     13.82 o 
   0   7  13       39.74       58.89     13.07 o 
   1   7  13        9.62        5.91     11.00 o 
   2   7  13       13.47       17.42      9.31 o 
   3   7  13      173.52      166.91     13.77 o 
   4   7  13        0.70       -8.06      8.69 o 
   5   7  13       70.86       65.12     16.24 o 
   6   7  13       19.32       22.76     14.67 o 
   7   7  13       19.99       17.22     29.05 o 
 -11   8  13        0.45        8.60     13.26 o 
 -10   8  13       16.49       18.96     14.70 o 
  -9   8  13        0.02        3.05     12.82 o 
  -8   8  13       20.32       30.02     14.13 o 
  -7   8  13        9.72       18.90     15.22 o 
  -6   8  13        0.13       -6.50      8.70 o 
  -5   8  13       46.72       30.70      9.86 o 
  -4   8  13       42.39       34.44     12.44 o 
  -3   8  13        7.63        4.42     11.32 o 
  -2   8  13        8.81        4.81     16.26 o 
  -1   8  13        0.30       -4.93     11.20 o 
   0   8  13       37.24       45.50     15.67 o 
   1   8  13        8.74        2.20     11.54 o 
   2   8  13        0.86        0.17      9.36 o 
   3   8  13        0.03       -0.45     11.15 o 
   4   8  13       96.29      100.22     18.73 o 
   5   8  13       17.00       -4.71     13.35 o 
   6   8  13        0.09       14.57     14.37 o 
  -8   9  13        3.76      -12.00     12.00 o 
  -7   9  13        4.53      -11.73     11.73 o 
  -6   9  13        2.90        1.90     10.35 o 
  -5   9  13      124.52      155.39     13.80 o 
  -4   9  13       40.30       61.95     17.68 o 
  -3   9  13      204.42      218.34     28.93 o 
  -2   9  13        0.23       11.48     11.71 o 
  -1   9  13       27.73       24.77     12.93 o 
   0   9  13        0.41       18.91     13.71 o 
   1   9  13        3.99       10.34     22.53 o 
   2   9  13        3.35        0.74     13.53 o 
   3   9  13       15.49       25.63     14.76 o 
 -15   0  14        6.49        9.24     21.53 o 
 -14   0  14        9.64       10.87     20.48 o 
 -13   0  14      118.97       96.78     25.95 o 
 -12   0  14        6.66       -1.25     19.15 o 
 -11   0  14      207.91      241.16     32.07 o 
 -10   0  14      112.74      100.74     25.03 o 
  -9   0  14       14.91       11.49     19.47 o 
  -8   0  14       68.83       68.52     25.68 o 
  -7   0  14       21.86        5.80     21.88 o 
  -6   0  14      632.29      557.91     25.50 o 
  -5   0  14       11.14       17.44     12.08 o 
  -4   0  14      203.74      210.75     19.11 o 
  -3   0  14        5.99       -7.07     10.73 o 
  -2   0  14      750.18      690.92     29.22 o 
  -1   0  14     1218.47     1381.36     54.11 o 
   0   0  14        7.09        2.81     11.92 o 
   1   0  14       22.59       21.00     13.79 o 
   2   0  14      232.93      260.67     22.28 o 
   3   0  14      390.60      422.93     26.53 o 
   4   0  14      133.96      146.47     20.46 o 
   5   0  14      569.37      667.64     31.89 o 
   6   0  14        1.16       -5.64     13.38 o 
   7   0  14      108.31       84.32     18.09 o 
   8   0  14      313.53      279.35     38.24 o 
   9   0  14      315.64      239.20     35.77 o 
  10   0  14       39.32       50.43     27.10 o 
 -15   1  14       53.59       50.42     17.27 o 
 -14   1  14       24.65       10.83     15.59 o 
 -13   1  14      159.95      139.55     27.08 o 
 -12   1  14        1.41      -13.02     13.02 o 
 -11   1  14       81.69       72.28     19.26 o 
 -10   1  14       18.28        4.81     13.35 o 
  -9   1  14        0.83       23.45     13.64 o 
  -8   1  14       29.99       17.00     15.52 o 
  -7   1  14      306.21      357.20     28.44 o 
  -6   1  14       63.78       67.45      9.48 o 
  -5   1  14        8.31        1.89      7.91 o 
  -4   1  14       91.85       81.76     14.47 o 
  -3   1  14      296.60      324.78     16.03 o 
  -2   1  14        8.71       19.00     10.25 o 
  -1   1  14        0.05        1.58      8.76 o 
   0   1  14       50.62       56.90     10.14 o 
   1   1  14       22.86       18.90      9.25 o 
   2   1  14       37.51       30.87      9.93 o 
   3   1  14       96.19       99.52     13.15 o 
   4   1  14        0.18       -3.46      9.11 o 
   5   1  14       95.09      100.54     12.47 o 
   6   1  14        4.47        5.48      9.94 o 
   7   1  14       99.14       95.38     17.46 o 
   8   1  14       15.61       31.95     25.78 o 
   9   1  14        2.76        8.06     16.78 o 
  10   1  14      466.29      475.01     37.95 o 
 -15   2  14       12.17       17.81     31.50 o 
 -14   2  14       11.62       12.45     15.38 o 
 -13   2  14        2.97       -4.91     13.89 o 
 -12   2  14        9.62       20.97     14.64 o 
 -11   2  14        0.07       -3.94     13.57 o 
 -10   2  14       13.96       17.95     14.16 o 
  -9   2  14       16.17       41.92     14.75 o 
  -8   2  14       82.04       67.92     18.08 o 
  -7   2  14        7.08        3.84     14.16 o 
  -6   2  14       73.85       67.83     11.73 o 
  -5   2  14       63.54       72.55      9.90 o 
  -4   2  14      161.86      167.03     12.59 o 
  -3   2  14       79.73       81.86     10.71 o 
  -2   2  14        7.24       26.18     12.03 o 
  -1   2  14       13.04       16.49      9.06 o 
   0   2  14       66.63       53.25     10.36 o 
   1   2  14       31.36       36.13      9.78 o 
   2   2  14        1.04       -1.72      9.06 o 
   3   2  14       57.00       29.53     16.45 o 
   4   2  14       16.13        8.59      9.54 o 
   5   2  14        2.45       -6.52      7.72 o 
   6   2  14       21.83       18.56      8.76 o 
   7   2  14        2.94        6.39      8.80 o 
   8   2  14        1.00      -14.00     14.39 o 
   9   2  14       14.79        2.59     12.23 o 
  10   2  14       38.12       33.78     14.27 o 
 -14   3  14        8.35        3.61     15.08 o 
 -13   3  14        3.83       12.72     14.93 o 
 -12   3  14       80.77      108.14     47.61 o 
 -11   3  14      113.47      144.71     19.22 o 
 -10   3  14       28.01       13.77     13.55 o 
  -9   3  14        0.03      -18.54     18.54 o 
  -8   3  14       14.61       38.27     16.53 o 
  -7   3  14        0.51       16.81     14.75 o 
  -6   3  14       20.78        5.44      8.21 o 
  -5   3  14      124.13      122.11     13.46 o 
  -4   3  14        3.17       -4.83      8.14 o 
  -3   3  14        0.12       -4.93      8.00 o 
  -2   3  14      284.46      267.06     19.27 o 
  -1   3  14       57.75       24.13      9.37 o 
   0   3  14      190.61      233.36     14.93 o 
   1   3  14        1.69        6.26      9.07 o 
   2   3  14        0.72        6.68      9.31 o 
   3   3  14       17.81       18.03      9.85 o 
   4   3  14        5.77        6.18      9.71 o 
   5   3  14      225.41      257.98     14.07 o 
   6   3  14       11.15       15.67      8.84 o 
   7   3  14       36.21       20.63     13.80 o 
   8   3  14       33.70       58.46     13.80 o 
   9   3  14        0.14       -7.88     11.92 o 
 -14   4  14        9.62       11.44     15.62 o 
 -13   4  14       12.90       -6.65     15.04 o 
 -12   4  14       49.99       34.26     15.97 o 
 -11   4  14       11.10       -5.15     13.29 o 
 -10   4  14        0.03      -11.89     11.89 o 
  -9   4  14       75.96       78.08     24.80 o 
  -8   4  14        0.01      -13.52     13.52 o 
  -7   4  14       11.29       15.43     15.25 o 
  -6   4  14        3.00       -5.37     10.42 o 
  -5   4  14        7.10        3.79      8.31 o 
  -4   4  14      137.45      184.59     26.79 o 
  -3   4  14        0.06        6.70     10.13 o 
  -2   4  14       28.94       33.26      9.83 o 
  -1   4  14      424.64      450.93     18.64 o 
   0   4  14        0.05       -0.14      9.12 o 
   1   4  14      298.13      307.56     18.48 o 
   2   4  14      893.90      980.53     25.61 o 
   3   4  14        9.32        6.60      9.90 o 
   4   4  14      298.79      307.98     17.61 o 
   5   4  14      142.66      165.89     12.42 o 
   6   4  14       46.83       37.41     14.21 o 
   7   4  14        2.79        4.79     11.35 o 
   8   4  14        4.58        2.06     11.89 o 
   9   4  14      321.97      429.94     37.35 o 
 -13   5  14        9.68       -9.99     19.90 o 
 -12   5  14        6.61       15.03     14.54 o 
 -11   5  14        5.06        4.44     13.78 o 
 -10   5  14        0.08       31.07     21.86 o 
  -9   5  14       10.90       -7.96     33.85 o 
  -8   5  14        0.04       16.42     15.47 o 
  -7   5  14       10.06        0.78     14.58 o 
  -6   5  14       29.12       30.31      9.40 o 
  -5   5  14       40.47       50.55     10.07 o 
  -4   5  14       22.12       11.75      9.00 o 
  -3   5  14       49.71       45.41     10.12 o 
  -2   5  14        8.27       -1.82      8.79 o 
  -1   5  14      106.47      120.29     15.84 o 
   0   5  14      327.54      315.02     16.94 o 
   1   5  14        8.04       18.94      9.55 o 
   2   5  14       31.97       28.50     10.14 o 
   3   5  14        7.98       17.42     10.17 o 
   4   5  14      152.05      148.62     18.17 o 
   5   5  14        8.66        3.90      8.74 o 
   6   5  14       51.58       36.23     12.68 o 
   7   5  14       50.28       51.49     13.52 o 
   8   5  14       13.35        3.37     12.34 o 
 -12   6  14        0.10       -9.55     22.11 o 
 -11   6  14        2.73      -21.73     21.73 o 
 -10   6  14        0.01        9.75     24.71 o 
  -9   6  14        3.93       17.01     24.35 o 
  -8   6  14        2.95       40.99     25.41 o 
  -7   6  14        0.25       35.57     23.99 o 
  -6   6  14        1.19       -6.76     12.78 o 
  -5   6  14       69.93       98.24     13.58 o 
  -4   6  14        5.27       14.97     10.92 o 
  -3   6  14       17.96       15.38     10.78 o 
  -2   6  14        9.32       25.20     11.94 o 
  -1   6  14        1.04       -8.73     10.16 o 
   0   6  14       20.23       25.87     12.16 o 
   1   6  14        1.20       -0.21     10.98 o 
   2   6  14        5.12       -2.46     12.72 o 
   3   6  14       98.50      110.72     15.69 o 
   4   6  14       57.09      119.96     30.78 o 
   5   6  14        1.41        0.60     12.71 o 
   6   6  14        2.52       -8.16     12.88 o 
 -10   7  14       69.17      113.90     33.36 o 
  -9   7  14        4.81      -23.07     23.07 o 
  -8   7  14       11.37       -4.00     24.50 o 
  -7   7  14       17.86        4.63     23.02 o 
  -6   7  14        2.56       15.04     14.22 o 
  -5   7  14       10.17        7.53     11.50 o 
  -4   7  14        1.04        5.26     11.22 o 
  -3   7  14        2.12       -0.03     11.47 o 
  -2   7  14       31.78       44.57     12.83 o 
  -1   7  14        3.94       -4.78     11.34 o 
   0   7  14       57.75       65.55     20.27 o 
   1   7  14        1.03       10.93     12.18 o 
   2   7  14       62.34       57.74     14.24 o 
   3   7  14       19.13        8.02     23.81 o 
   4   7  14       39.53        5.19     23.82 o 
   5   7  14       68.30      112.80     18.53 o 
  -8   8  14       77.06       65.11     31.18 o 
  -7   8  14        0.13      -22.64     22.64 o 
  -6   8  14       32.26        9.93     24.96 o 
  -5   8  14        9.85        1.70     11.92 o 
  -4   8  14       51.23       56.92     14.02 o 
  -3   8  14        2.58       12.15     14.11 o 
  -2   8  14       11.35        5.41     12.88 o 
  -1   8  14      209.16      251.27     19.77 o 
   0   8  14       13.10        0.09     13.51 o 
   1   8  14        5.05       17.35     24.26 o 
   2   8  14      260.57      285.37     41.68 o 
 -13   1  15       55.86       77.07     18.66 o 
 -12   1  15       16.60       -8.40     24.62 o 
 -11   1  15        5.22       -1.31     14.27 o 
 -10   1  15       20.64        2.13     13.90 o 
  -9   1  15       19.07       16.47     23.49 o 
  -8   1  15       64.34       61.26     18.03 o 
  -7   1  15       49.98       69.38     22.19 o 
  -6   1  15       27.53       34.64     15.95 o 
  -5   1  15        1.43       11.35      8.66 o 
  -4   1  15      348.62      381.57     20.53 o 
  -3   1  15       15.71       13.40     12.66 o 
  -2   1  15      196.30      206.75     16.96 o 
  -1   1  15        0.23        1.90      9.12 o 
   0   1  15        5.83        8.82     11.41 o 
   1   1  15      174.88      167.76     15.98 o 
   2   1  15       56.83       52.98     11.39 o 
   3   1  15       11.05        9.97     10.11 o 
   4   1  15       40.13       42.16     11.39 o 
   5   1  15       10.68       11.20     10.75 o 
   6   1  15      157.78      168.70     29.63 o 
   7   1  15       50.31       59.11     19.98 o 
   8   1  15      115.74      145.67     24.77 o 
 -13   2  15      152.94      158.05     21.57 o 
 -12   2  15        0.01        4.35     15.22 o 
 -11   2  15       33.54        7.49     14.77 o 
 -10   2  15       33.67       38.51     23.14 o 
  -9   2  15        3.49       -2.67     15.05 o 
  -8   2  15       57.88       50.23     18.15 o 
  -7   2  15      105.06       91.72     22.41 o 
  -6   2  15       60.44       75.74     18.55 o 
  -5   2  15        7.41       -0.39      8.63 o 
  -4   2  15       74.59       64.85     10.62 o 
  -3   2  15        0.08        9.38      8.77 o 
  -2   2  15      232.73      260.71     15.76 o 
  -1   2  15       75.67       97.88     11.80 o 
   0   2  15       23.75       29.00     10.20 o 
   1   2  15       65.56      100.87     13.03 o 
   2   2  15      175.64      207.49     21.63 o 
   3   2  15        3.32       -3.75      9.71 o 
   4   2  15      166.74      130.70     13.90 o 
   5   2  15      102.94      125.36     14.45 o 
   6   2  15       22.41       10.15     16.80 o 
   7   2  15      456.39      513.45     42.65 o 
 -12   3  15       87.61      124.14     20.02 o 
 -11   3  15        6.18        9.09     14.91 o 
 -10   3  15      139.16      140.77     22.42 o 
  -9   3  15        0.78        5.69     21.84 o 
  -8   3  15       19.26       22.38     21.10 o 
  -7   3  15      147.45      163.82     24.11 o 
  -6   3  15       20.15       39.97     17.08 o 
  -5   3  15       88.80       89.89     14.87 o 
  -4   3  15       42.03       55.12     11.30 o 
  -3   3  15      182.49      185.92     14.17 o 
  -2   3  15      122.37      143.59     13.97 o 
  -1   3  15       10.44       -8.76      8.76 o 
   0   3  15        0.22       -1.11      9.31 o 
   1   3  15        0.07        6.34      9.92 o 
   2   3  15      121.20       90.28     12.49 o 
   3   3  15       50.58       56.43     11.61 o 
   4   3  15       16.59       22.38     11.16 o 
   5   3  15       15.66        4.84     15.90 o 
   6   3  15       49.88       33.07     18.15 o 
   7   3  15      105.42       98.18     21.28 o 
 -12   4  15      129.13      119.21     33.77 o 
 -11   4  15        1.10       15.54     22.47 o 
 -10   4  15        0.61       -8.46     16.27 o 
  -9   4  15       21.55       46.17     18.23 o 
  -8   4  15       29.36       20.35     17.08 o 
  -7   4  15        1.73       21.39     16.27 o 
  -6   4  15       19.56       18.35     16.19 o 
  -5   4  15       11.55       15.85      9.36 o 
  -4   4  15       51.62       71.26     11.43 o 
  -3   4  15       27.44       35.81     12.79 o 
  -2   4  15       18.36       15.62     11.00 o 
  -1   4  15        0.41        6.83      9.27 o 
   0   4  15        0.46       10.99      9.70 o 
   1   4  15        5.80        4.31      9.79 o 
   2   4  15       91.89      131.40     14.54 o 
   3   4  15       29.53       37.11     11.22 o 
   4   4  15       13.64        0.50     15.70 o 
   5   4  15       21.94       21.43     16.70 o 
   6   4  15        1.22       10.50     18.09 o 
 -10   5  15        4.78        1.02     25.48 o 
  -9   5  15        0.62       21.38     26.34 o 
  -8   5  15       12.12       11.75     25.52 o 
  -7   5  15       52.63       45.78     18.19 o 
  -6   5  15      174.49      172.59     23.85 o 
  -5   5  15       32.55       35.69     12.83 o 
  -4   5  15        0.44       -8.64     10.96 o 
  -3   5  15      222.37      206.79     15.30 o 
  -2   5  15      167.49      205.51     17.55 o 
  -1   5  15      142.64      169.54     16.81 o 
   0   5  15        9.44       -4.60     12.01 o 
   1   5  15      164.74      150.88     16.81 o 
   2   5  15       95.08       96.11     15.29 o 
   3   5  15        0.67        9.25     24.35 o 
   4   5  15       33.65       32.89     25.31 o 
   5   5  15       25.01       22.47     24.01 o 
  -9   6  15       22.21       50.74     27.92 o 
  -8   6  15       27.95       47.20     28.54 o 
  -7   6  15       15.79      -20.47     22.86 o 
  -6   6  15       17.52       22.19     25.51 o 
  -5   6  15       67.93       63.53     20.02 o 
  -4   6  15       25.26       25.42     12.69 o 
  -3   6  15       59.35       75.50     16.07 o 
  -2   6  15       43.69       58.95     13.91 o 
  -1   6  15        7.90       26.10     13.08 o 
   0   6  15       25.32       14.01     12.04 o 
   1   6  15      111.40      139.29     16.85 o 
   2   6  15       44.78       29.25     25.40 o 
   3   6  15      108.33      147.09     34.88 o 
  -6   7  15        0.16       31.79     27.45 o 
  -5   7  15       77.95       71.29     31.09 o 
  -4   7  15        0.06       -7.89     12.20 o 
  -3   7  15       91.89      101.90     25.86 o 
  -2   7  15       84.51       84.21     15.42 o 
  -1   7  15       11.20        8.24     12.96 o 
   0   7  15       15.43       18.11     26.89 o 
   1   7  15       51.43       54.23     29.28 o 
 -11   0  16        6.70       33.42     26.02 o 
 -10   0  16       48.49       46.84     26.29 o 
  -9   0  16      100.61       82.98     28.83 o 
  -8   0  16       25.68       17.91     24.37 o 
  -7   0  16       51.94        2.06     22.68 o 
  -6   0  16       70.20       60.25     26.87 o 
  -5   0  16      410.74      384.74     43.13 o 
  -4   0  16        3.27      -12.64     12.64 o 
  -3   0  16       80.01      136.14     41.94 o 
  -2   0  16      187.93      186.00     24.94 o 
  -1   0  16      181.18      190.04     21.50 o 
   0   0  16      277.37      294.57     24.98 o 
   1   0  16      219.63      270.49     25.02 o 
   2   0  16      159.38      160.64     21.27 o 
   3   0  16      157.69      219.67     24.14 o 
   4   0  16       42.89       10.95     22.80 o 
   5   0  16      304.45      301.55     40.32 o 
 -11   1  16       28.70       30.01     18.53 o 
 -10   1  16       24.62       25.15     17.86 o 
  -9   1  16        0.32        5.33     16.63 o 
  -8   1  16        4.10       12.09     16.15 o 
  -7   1  16        6.33       -0.04     14.93 o 
  -6   1  16       70.70       97.71     20.74 o 
  -5   1  16       10.41       17.67     16.30 o 
  -4   1  16       89.97      100.60     12.49 o 
  -3   1  16      106.51      129.03     13.05 o 
  -2   1  16      193.40      226.05     16.05 o 
  -1   1  16       24.67       10.93     14.53 o 
   0   1  16       30.33       29.66     12.78 o 
   1   1  16       54.06       55.84     11.98 o 
   2   1  16       35.00       60.44     12.62 o 
   3   1  16       35.64       39.02     14.39 o 
   4   1  16        7.14       10.67     16.43 o 
   5   1  16       19.55        2.04     16.96 o 
 -10   2  16       24.16       11.62     17.84 o 
  -9   2  16       35.66       16.68     17.55 o 
  -8   2  16       23.75       27.88     17.61 o 
  -7   2  16       48.59       75.63     19.89 o 
  -6   2  16       29.55        5.90     16.49 o 
  -5   2  16        2.79       -1.64     15.65 o 
  -4   2  16        0.38       11.53      9.74 o 
  -3   2  16        0.06        5.14      9.93 o 
  -2   2  16        0.50        6.07     10.00 o 
  -1   2  16       14.72       18.15     10.64 o 
   0   2  16        1.74       -9.88      9.88 o 
   1   2  16        0.30      -10.04     10.04 o 
   2   2  16       11.26       15.46     11.41 o 
   3   2  16        0.34        0.13     18.93 o 
   4   2  16        1.13       14.09     21.18 o 
 -10   3  16        9.87       32.38     18.70 o 
  -9   3  16       11.48       12.28     23.13 o 
  -8   3  16       56.57       27.59     18.03 o 
  -7   3  16        8.95       39.54     18.16 o 
  -6   3  16        0.03        5.42     28.22 o 
  -5   3  16       15.87        8.72     17.27 o 
  -4   3  16        7.98       -9.91      9.91 o 
  -3   3  16      170.08      178.95     14.95 o 
  -2   3  16      165.48      183.67     15.81 o 
  -1   3  16       72.63       63.48     19.29 o 
   0   3  16       22.73       24.86     11.30 o 
   1   3  16       67.75       55.95     12.41 o 
   2   3  16       60.10       62.98     18.92 o 
   3   3  16      145.70      178.33     43.19 o 
   4   3  16        0.43       10.05     17.22 o 
  -9   4  16       68.76      100.09     34.58 o 
  -8   4  16      141.19      162.98     32.53 o 
  -7   4  16       31.44       24.98     18.24 o 
  -6   4  16       23.35       37.80     18.26 o 
  -5   4  16      101.08      135.99     44.10 o 
  -4   4  16        0.07        9.61     12.29 o 
  -3   4  16      132.44      162.57     19.13 o 
  -2   4  16        0.90        3.05     10.69 o 
  -1   4  16        0.60        8.90     10.60 o 
   0   4  16       79.92       63.74     12.61 o 
   1   4  16      112.20      145.03     14.77 o 
   2   4  16       25.54       16.21     29.20 o 
  -7   5  16        6.05        3.34     23.61 o 
  -6   5  16       35.92       71.61     29.88 o 
  -5   5  16        1.39        1.73     23.95 o 
  -4   5  16        0.09       28.61     16.12 o 
  -3   5  16      375.93      466.04     24.05 o 
  -2   5  16       45.03       57.60     16.29 o 
  -1   5  16       48.02       31.65     13.38 o 
   0   5  16        6.82       13.50     16.09 o 
  -6   1  17      124.63      158.49     33.34 o 
  -5   1  17        1.21        3.67     17.32 o 
  -4   1  17       16.36       25.77     18.07 o 
  -3   1  17      107.15      124.30     17.09 o 
  -2   1  17        2.23        4.33     10.82 o 
  -1   1  17        1.33      -10.43     10.43 o 
   0   1  17        0.86       -4.99     10.53 o 
  -5   2  17       57.30       45.03     19.13 o 
  -4   2  17      186.26      211.81     29.77 o 
  -3   2  17        0.14        3.33     12.74 o 
  -2   2  17       35.18       18.21     11.56 o 
  -1   2  17       22.92       20.40     11.61 o 
                                                 
